# Supplementary material for: XModNN: Explainable Modular Neural Network to Identify Clinical Parameters and Disease Biomarkers in Transcriptomic Datasets
Source: Biomolecules. 2024 Nov 25;14(12):1501. doi: 10.3390/biom14121501 (PMC11673716; doi:10.3390/biom14121501)
Supplement: Supplementary file 1 [file biomolecules-14-01501-s001.zip]

Archive with 2 entries (2 files):
- Supplemental Figures S1-S10.pdf
- Supplemental Tables S1-S21.xlsx
