# Supplementary material for: XModNN: Explainable Modular Neural Network to Identify Clinical Parameters and Disease Biomarkers in Transcriptomic Datasets
Source: Biomolecules. 2024 Nov 25;14(12):1501. doi: 10.3390/biom14121501 (PMC11673716; doi:10.3390/biom14121501)
Supplement: Supplementary file 1 [file biomolecules-14-01501-s001.zip › Supplemental Tables S1-S21.xlsx]

## Sheet: Summary
Overview of Supplementary Tables
Table Number	Table Title	Table Legend description
1	KEGG-Brite Hierarchy modules in XModNN	Given is the number of connections between the levels and the gene assignment
2	DEGs from Limma for Use case 1	Differentially Expressed Genes (DEGs) after the performance of Limma on the probands for use case 1 (Sex). Given is the base Mean, log2 Fold Change and the p-value and adj. p-value.
3	Relevant Genes from XModNN for Use case 1	Relevant genes from XModNN in level D after Training for Use Case 1. Given are the output values.
4	Important Genes from RF for Use case 1	Important genes from RF for Use Case 1 after using the common criteria. Given are the output values.
5	Important Genes from SVM for Use case 1	Important genes from SVM for Use Case 1 after using the common criteria. Given are the output values.
6	Enriched Pathways from GSEA for Limma	Enriched Pathways after pre-ranked GSEA using the ranking and DEGs from Limma. Given are the Enriched Pathways for each label (male, female).
7	Enriched Pathways from GSEA for RF	Enriched Pathways after pre-ranked GSEA using the ranking and important genes from RF. Given are the Enriched Pathways for each label (male, female).
8	Enriched Pathways from GSEA for SVM	Enriched Pathways after pre-ranked GSEA using the ranking and important genes from SVM. Given are the Enriched Pathways for each label (male, female).
9	Relevant Pathways level C for XModNN in Use Case 1	Relevant pathways from XModNN in level C after Training. Given are the output values.
10	Relevant Pathways level B for XModNN in Use Case 1	Relevant pathways from XModNN in level B after Training. Given are the output values.
11	Relevant Pathways level A for XModNN in Use Case 1	Relevant pathways from XModNN in level A after Training. Given are the output values.
12	DEGs from Limma for Use case 2	Differentially Expressed Genes (DEGs) after the performance of Limma on the probands for use case 2 (Neuroblastoma sub-type). Given is the base Mean, log2 Fold Change and the p-value and adj. p-value.
13	Relevant Genes from XModNN for Use case 2	Relevant genes from XModNN in level D after Training for Use Case 2. Given are the output values.
14	Important Genes from RF for Use case 2	Important genes from RF for Use Case 2 after using the common criteria. Given are the output values.
15	Important Genes from SVM for Use case 2	Important genes from SVM for Use Case after using the common criteria. Given are the output values.
16	Signature Genes for MES and ADRN based on Mabe et al. 2022	Genes extracted from Mabe, N.W., Huang, M., Dalton, G.N. et al. Transition to a mesenchymal state in neuroblastoma confers resistance to anti-GD2 antibody via reduced expression of ST8SIA1. Nat Cancer 3, 976–993 (2022). Compared to our XModNN output.
17	Relevant Pathways level C for XModNN in Use Case 2	Relevant pathways from XModNN in level C after Training. Given are the output values.
18	Relevant Pathways level B for XModNN in Use Case 2	Relevant pathways from XModNN in level B after Training. Given are the output values.
19	Relevant Pathways level A for XModNN in Use Case 2	Relevant pathways from XModNN in level A after Training. Given are the output values.
20	XModNN relevance level D (genes) for ADRN label training.	Relevant ADRN label genes from XModNN in level D after Training for Use Case 2.
21	XModNN relevance level D (genes) for MES label training.	Relevant MES label genes from XModNN in level D after Training for Use Case 2.

## Sheet: Supp. Table S1
Level	Total	after lvl A selection	After Illumina mapping
A	8	6	6
B	57	46	46
C	554	362	362
D	17057	8619	8064
Connections from	#
D to C	33416
C to B	362
B to A	46

## Sheet: Supp. Table S2
limma, adj p-value	Illumina Probe ID	Gene names
0	ILMN_1783142	RPS4Y1; ribosomal protein S4 Y-linked
1.35953e-220	ILMN_2191331	RPS4Y2; ribosomal protein S4 Y-linked
1.50427e-182	ILMN_1776195	TMSB4Y; thymosin beta 4
5.18426e-97	ILMN_2166831	RPS4X; ribosomal protein S4
5.31026e-79	ILMN_1654488	KDM6A; lysine demethylase
2.35946e-38	ILMN_1738539	OPLAH; 5-oxoprolinase
3.95939e-33	ILMN_1681798	SEPTIN6; septin
1.53857e-31	ILMN_1705183	MPO;
1.59729e-28	ILMN_1706635	ELANE; elastase
4.91989e-26	ILMN_1672807	CA5B; carbonic anhydrase
5.22629e-26	ILMN_2193213	DEFA1; defensin alpha
7.14988e-26	ILMN_2165289	DEFA3; defensin alpha
3.10992e-25	ILMN_1708934	ADM;
5.08955e-25	ILMN_1725661	DEFA1B; defensin alpha
1.15397e-23	ILMN_1753347	DEFA4; defensin alpha
1.27908e-22	ILMN_1680424	CTSG; cathepsin
1.49552e-21	ILMN_1713124	AKR1C3; aldo-keto reductase family 1 member
1.91009e-19	ILMN_2376205	LTB; lymphotoxin
2.77812e-19	ILMN_1730867	AZU1; azurocidin
6.42856e-18	ILMN_1791138	HCAR3; hydroxycarboxylic acid receptor
3.69995e-17	ILMN_1780334	KCNJ2; potassium inwardly rectifying channel subfamily J member
1.44747e-15	ILMN_2056032	CD99; CD99 molecule (Xg blood
3.78764e-15	ILMN_1664464	PTGDS; prostaglandin D2
9.2375e-15	ILMN_2393296	GK; glycerol
1.166e-14	ILMN_1728870	DDX3X; DEAD-box helicase 3
1.44317e-14	ILMN_1701603	ALPL; alkaline phosphatase
8.217e-14	ILMN_1801246	IFITM1; interferon induced transmembrane protein
9.46521e-14	ILMN_1662426	AP2S1; adaptor related protein complex 2 subunit sigma
9.72778e-14	ILMN_1655987	STAB1; stabilin
1.47906e-13	ILMN_1688573	CREB5; cAMP responsive element binding protein
1.52426e-13	ILMN_1658494	RGCC; regulator of cell
7.88438e-13	ILMN_1792495	AHNAK; AHNAK
1.86355e-12	ILMN_1800354	CST3; cystatin
2.61093e-12	ILMN_1798926	SOCS2; suppressor of cytokine signaling
3.48882e-12	ILMN_1653711	FZD2; frizzled class receptor
3.91576e-12	ILMN_1693826	HAVCR2; hepatitis A virus cellular receptor
8.47167e-12	ILMN_1718063	LIPA; lipase A
8.7735e-12	ILMN_1682312	CYBB; cytochrome b-245 beta
3.2053e-11	ILMN_1723035	OLR1; oxidized low density lipoprotein receptor
3.26442e-11	ILMN_1740633	PRF1; perforin
3.75747e-11	ILMN_1750497	HCAR2; hydroxycarboxylic acid receptor
4.12911e-11	ILMN_1814917	TLE2; TLE family member 2
4.42344e-11	ILMN_1661599	DDIT4; DNA damage inducible transcript
8.03263e-11	ILMN_2281502	DHRS9; dehydrogenase/reductase
8.05468e-11	ILMN_1685122	COL9A2; collagen type IX alpha 2
9.83238e-11	ILMN_1764709	MAFB; MAF bZIP transcription factor
1.56964e-10	ILMN_1659936	PPP1R15A; protein phosphatase 1 regulatory subunit
1.70662e-10	ILMN_1755235	XPO6; exportin
2.05148e-10	ILMN_1738207	CISH; cytokine inducible SH2 containing
2.79562e-10	ILMN_1799725	DOCK2; dedicator of cytokinesis
2.8955e-10	ILMN_1675756	KCNJ15; potassium inwardly rectifying channel subfamily J member
3.75679e-10	ILMN_1774077	GBP2; guanylate binding protein
3.84173e-10	ILMN_1687387	MGST1; microsomal glutathione S-transferase
8.33486e-10	ILMN_1712532	CARD9; caspase recruitment domain family member
1.01572e-09	ILMN_2396813	BABAM1; BRISC and BRCA1 A complex member
1.25021e-09	ILMN_2091412	FLT3LG; fms related receptor tyrosine kinase 3
1.37698e-09	ILMN_2061446	NCEH1; neutral cholesterol ester hydrolase
1.48074e-09	ILMN_1742705	SLC39A11; solute carrier family 39 member
1.48074e-09	ILMN_1655418	CAPNS1; calpain small subunit
1.59878e-09	ILMN_2079004	MDH2; malate dehydrogenase
2.4442e-09	ILMN_1815057	PDGFRB; platelet derived growth factor receptor
2.63592e-09	ILMN_1651496	H2BC5; H2B clustered histone
3.11159e-09	ILMN_1683609	UBA1; ubiquitin like modifier activating enzyme
4.25267e-09	ILMN_1810275	SLC7A7; solute carrier family 7 member
4.66674e-09	ILMN_1670134	FADS1; fatty acid desaturase
7.64293e-09	ILMN_1671337	SLC2A5; solute carrier family 2 member
7.88963e-09	ILMN_1752647	KLRC1; killer cell lectin like receptor
7.88963e-09	ILMN_1728799	FBP1; fructose-bisphosphatase
9.09436e-09	ILMN_1810941	COMT;
9.9156e-09	ILMN_1699676	SPTSSA; serine palmitoyltransferase small subunit
1.15226e-08	ILMN_1762825	CANX;
1.15718e-08	ILMN_1686283	ADA2; adenosine deaminase
2.08998e-08	ILMN_1708323	ALAS2; 5'-aminolevulinate synthase
2.39603e-08	ILMN_1692223	LCN2; lipocalin
2.58046e-08	ILMN_1788213	FRAT2; FRAT regulator of WNT signaling pathway
4.10115e-08	ILMN_1722158	CASP5; caspase
4.40672e-08	ILMN_1684034	STAT5B; signal transducer and activator of transcription
4.61065e-08	ILMN_1795464	LTA; lymphotoxin
4.61065e-08	ILMN_1672503	DPYSL2; dihydropyrimidinase like
5.88295e-08	ILMN_2075051	PGS1; phosphatidylglycerophosphate synthase
9.91999e-08	ILMN_1784863	CD36; CD36
1.01374e-07	ILMN_1752046	SH2B3; SH2B adaptor protein
1.06239e-07	ILMN_1793859	ALDH2; aldehyde dehydrogenase 2 family
1.07268e-07	ILMN_1667432	HYAL3; hyaluronidase
1.07268e-07	ILMN_1687375	ATP2A2; ATPase sarcoplasmic/endoplasmic reticulum Ca2+ transporting
1.22726e-07	ILMN_1688580	CAMP; cathelicidin antimicrobial
1.22726e-07	ILMN_1707475	UBE2E2; ubiquitin conjugating enzyme E2
1.25043e-07	ILMN_1748546	SEPTIN2; septin
1.54829e-07	ILMN_1756572	COQ2; coenzyme Q2
1.54829e-07	ILMN_1802151	OSBPL5; oxysterol binding protein like
1.54829e-07	ILMN_1716766	CEBPG; CCAAT enhancer binding protein
1.67342e-07	ILMN_1774062	SLC25A5; solute carrier family 25 member
1.72352e-07	ILMN_1813314	H2BC12; H2B clustered histone
2.00146e-07	ILMN_2109489	GZMB; granzyme
2.00146e-07	ILMN_1695157	CA4; carbonic anhydrase
2.15669e-07	ILMN_2305544	DBI; diazepam binding inhibitor
2.15669e-07	ILMN_1661439	FLOT1; flotillin
2.30126e-07	ILMN_1653871	NAMPT; nicotinamide
2.68265e-07	ILMN_1772218	HLA-DPA1; major histocompatibility complex
2.68265e-07	ILMN_1763147	NDUFB6; NADH:ubiquinone oxidoreductase subunit
2.94605e-07	ILMN_1701195	PLA2G7; phospholipase A2 group
2.99619e-07	ILMN_1726114	SLC45A3; solute carrier family 45 member
3.41391e-07	ILMN_1691156	MT1A; metallothionein
3.47738e-07	ILMN_2113126	RNASE3; ribonuclease A family member
3.47738e-07	ILMN_1719032	LSM3; LSM3 homolog
3.48981e-07	ILMN_1763447	PLXNB2; plexin
3.48981e-07	ILMN_2050911	SLC22A4; solute carrier family 22 member
3.72252e-07	ILMN_1715131	CCR7; C-C motif chemokine receptor
3.88115e-07	ILMN_1690566	RASSF4; Ras association domain family member
3.88115e-07	ILMN_1805519	CD24; CD24
3.96728e-07	ILMN_1695354	BMF; Bcl2 modifying
3.9834e-07	ILMN_1746948	MYL5; myosin light chain
5.17487e-07	ILMN_1775501	IL1B; interleukin 1
5.29867e-07	ILMN_1746053	BCL6; BCL6 transcription
6.65604e-07	ILMN_1671116	XXYLT1; xyloside xylosyltransferase
7.46064e-07	ILMN_1740572	TCN2; transcobalamin
8.10584e-07	ILMN_1717902	ERBB2; erb-b2 receptor tyrosine kinase
8.22648e-07	ILMN_1746565	CD6; CD6
8.58033e-07	ILMN_1726409	KRT23; keratin
8.73481e-07	ILMN_1711986	MAP1LC3A; microtubule associated protein 1 light chain 3
8.95372e-07	ILMN_2396444	CD14; CD14
8.95372e-07	ILMN_1708340	DAPK1; death associated protein kinase
8.95372e-07	ILMN_1659610	TJP3; tight junction protein
1.05588e-06	ILMN_2383975	PRDX5; peroxiredoxin
1.06001e-06	ILMN_1806023	JUN; Jun proto-oncogene
1.13106e-06	ILMN_1686664	MT2A; metallothionein
1.13106e-06	ILMN_2370772	EIF4G1; eukaryotic translation initiation factor 4 gamma
1.16739e-06	ILMN_1789624	TPM2; tropomyosin
1.16739e-06	ILMN_1681301	AIM2; absent in melanoma
1.16739e-06	ILMN_1714861	CD68; CD68
1.26663e-06	ILMN_1782560	CD86; CD86
1.3366e-06	ILMN_1767894	POLB; DNA polymerase
1.39435e-06	ILMN_1734707	CHST13; carbohydrate sulfotransferase
1.39435e-06	ILMN_1813625	TRIM25; tripartite motif containing
1.39435e-06	ILMN_2088437	CX3CR1; C-X3-C motif chemokine receptor
1.51207e-06	ILMN_2096372	ALDH1A1; aldehyde dehydrogenase 1 family member
1.55813e-06	ILMN_1711314	NUDT5; nudix hydrolase
1.60142e-06	ILMN_1711157	NOTCH4; notch receptor
1.60348e-06	ILMN_2374770	TAX1BP1; Tax1 binding protein
1.64157e-06	ILMN_1749892	EGLN1; egl-9 family hypoxia inducible factor
1.68079e-06	ILMN_1662741	LPAR2; lysophosphatidic acid receptor
1.71285e-06	ILMN_1751079	TAP1; transporter 1
1.75949e-06	ILMN_1754076	CACNA2D3; calcium voltage-gated channel auxiliary subunit alpha2delta
2.16182e-06	ILMN_1700340	ASGR2; asialoglycoprotein receptor
2.25072e-06	ILMN_2318481	AGAP1; ArfGAP with GTPase domain
2.27095e-06	ILMN_2282641	TBXAS1; thromboxane A synthase
2.41455e-06	ILMN_1701237	SH2D1B; SH2 domain containing
2.41455e-06	ILMN_1892782	CD1D; CD1d
2.46492e-06	ILMN_1669927	ICOS; inducible T cell
2.6395e-06	ILMN_1790881	HNMT; histamine
3.02555e-06	ILMN_1710514	BCL3; BCL3 transcription
3.05377e-06	ILMN_1791057	IFNAR2; interferon alpha and beta receptor subunit
3.42843e-06	ILMN_1690664	P2RY2; purinergic receptor
3.4379e-06	ILMN_1679185	LEF1; lymphoid enhancer binding factor
3.80866e-06	ILMN_1781761	ENPP4; ectonucleotide pyrophosphatase/phosphodiesterase
3.93033e-06	ILMN_1808587	ZFHX3; zinc finger homeobox
3.99495e-06	ILMN_1753112	CD5; CD5
4.20659e-06	ILMN_2210601	RNASEL; ribonuclease
4.26627e-06	ILMN_1805175	TGFA; transforming growth factor
4.32928e-06	ILMN_2366634	PKM; pyruvate kinase
4.46346e-06	ILMN_1684982	PDK4; pyruvate dehydrogenase kinase
4.81309e-06	ILMN_1715068	AQP9; aquaporin
4.99457e-06	ILMN_1702534	CD244; CD244
5.16173e-06	ILMN_1665887	SKIC8; SKI8 subunit of superkiller
5.3883e-06	ILMN_1685005	TNFRSF1A; TNF receptor superfamily member
5.54448e-06	ILMN_1748283	PIM2; Pim-2 proto-oncogene
5.8516e-06	ILMN_2401701	PCGF6; polycomb group ring finger
5.87879e-06	ILMN_2175465	RSL24D1; ribosomal L24 domain containing
6.1693e-06	ILMN_1812312	NDUFS4; NADH:ubiquinone oxidoreductase subunit
6.68844e-06	ILMN_2400292	MAPK9; mitogen-activated protein kinase
7.69965e-06	ILMN_1674236	HSPB1; heat shock protein family B (small) member
8.75281e-06	ILMN_1768973	H2AC20; H2A clustered histone
8.95711e-06	ILMN_2144426	H2AC18; H2A clustered histone
9.10434e-06	ILMN_2360415	PRNP; prion
9.28764e-06	ILMN_1806408	ACADVL; acyl-CoA dehydrogenase very long
9.5773e-06	ILMN_1764494	ATP5F1A; ATP synthase F1 subunit
9.90085e-06	ILMN_2404512	PSEN2; presenilin
1.01792e-05	ILMN_1737685	CRLS1; cardiolipin synthase
1.03097e-05	ILMN_1675386	CES1; carboxylesterase
1.0352e-05	ILMN_1766045	SH3GLB1; SH3 domain containing GRB2 like
1.06291e-05	ILMN_1767360	IL10RB; interleukin 10 receptor subunit
1.06581e-05	ILMN_1760227	CASP4; caspase
1.08337e-05	ILMN_1768773	EGLN2; egl-9 family hypoxia inducible factor
1.08337e-05	ILMN_1659077	CD40LG; CD40
1.08337e-05	ILMN_1811258	RELB; RELB proto-oncogene
1.09008e-05	ILMN_1679209	HSPA9; heat shock protein family A (Hsp70) member
1.09963e-05	ILMN_1792072	FUT4; fucosyltransferase
1.10506e-05	ILMN_1674038	CTSD; cathepsin
1.28992e-05	ILMN_1669878	GUSB; glucuronidase
1.3152e-05	ILMN_1655595	SERPINE2; serpin family E member
1.37435e-05	ILMN_1676946	AP3M2; adaptor related protein complex 3 subunit mu
1.40794e-05	ILMN_2195482	CACNB3; calcium voltage-gated channel auxiliary subunit beta
1.41514e-05	ILMN_1678054	TRIM21; tripartite motif containing
1.41514e-05	ILMN_1768284	P2RY8; P2Y receptor family member
1.58338e-05	ILMN_1781983	AP1B1; adaptor related protein complex 1 subunit beta
1.63326e-05	ILMN_2157441	HLA-DRA; major histocompatibility complex
1.64954e-05	ILMN_1655329	RIOK2; RIO kinase
1.65972e-05	ILMN_1728639	FCGR3B; Fc gamma receptor
1.76235e-05	ILMN_1747622	CD33; CD33
1.87591e-05	ILMN_1815148	MAN2A2; mannosidase alpha class 2A member
1.8891e-05	ILMN_1800512	HMOX1; heme oxygenase
1.89027e-05	ILMN_2390853	CTSH; cathepsin
1.95886e-05	ILMN_1725992	RAPGEF6; Rap guanine nucleotide exchange factor
2.11252e-05	ILMN_2371053	EFNA1; ephrin
2.24419e-05	ILMN_2128128	SEM1; SEM1 26S proteasome
2.24536e-05	ILMN_2284998	SP100; SP100 nuclear
2.31221e-05	ILMN_1728512	YWHAH; tyrosine 3-monooxygenase/tryptophan 5-monooxygenase activation protein
2.38042e-05	ILMN_2228809	YWHAG; tyrosine 3-monooxygenase/tryptophan 5-monooxygenase activation protein
2.41859e-05	ILMN_1715815	CYFIP1; cytoplasmic FMR1 interacting protein
2.55513e-05	ILMN_2038774	EEF1A1; eukaryotic translation elongation factor 1 alpha
2.55635e-05	ILMN_1668880	AKR1C4; aldo-keto reductase family 1 member
2.55635e-05	ILMN_2406501	SOD2; superoxide dismutase
2.80326e-05	ILMN_1760303	PIK3R1; phosphoinositide-3-kinase regulatory subunit
2.97369e-05	ILMN_1761733	HLA-DMB; major histocompatibility complex
3.17655e-05	ILMN_1798804	SRPK1; SRSF protein kinase
3.18172e-05	ILMN_1801119	BCL2; BCL2 apoptosis
3.19747e-05	ILMN_2199768	SLITRK4; SLIT and NTRK like family member
3.31051e-05	ILMN_1660364	CYTH4; cytohesin
3.39197e-05	ILMN_1798163	UPF3B; UPF3B regulator of nonsense mediated mRNA
3.63344e-05	ILMN_1810915	FAAH; fatty acid amide
3.63344e-05	ILMN_1687301	VCAN;
3.63344e-05	ILMN_1696407	SRSF2; serine and arginine rich splicing factor
3.63344e-05	ILMN_1684585	ACSL1; acyl-CoA synthetase long chain family member
4.21296e-05	ILMN_1689329	SCD; stearoyl-CoA
4.2238e-05	ILMN_1791483	PDE4D; phosphodiesterase
4.24361e-05	ILMN_1710682	SUOX; sulfite
4.46679e-05	ILMN_1742981	TUBA1A; tubulin alpha
4.63091e-05	ILMN_2183409	SCARB1; scavenger receptor class B member
4.72484e-05	ILMN_1724480	AXIN2; axin
4.77781e-05	ILMN_1686116	THBS1; thrombospondin
4.93169e-05	ILMN_1736567	CD74; CD74
5.00418e-05	ILMN_1759341	MAN2B1; mannosidase alpha class 2B member
5.32014e-05	ILMN_1674297	HCFC2; host cell factor
5.73899e-05	ILMN_2410771	KEAP1; kelch like ECH associated protein
6.03862e-05	ILMN_1725791	HACD1; 3-hydroxyacyl-CoA dehydratase
6.28926e-05	ILMN_1696311	BPNT2; 3'(2')
6.28926e-05	ILMN_1729234	TPP1; tripeptidyl peptidase
6.65387e-05	ILMN_1739794	CD3E; CD3 epsilon subunit of T-cell receptor
6.68205e-05	ILMN_2412807	DCTN1; dynactin subunit
6.70867e-05	ILMN_2176063	FCGR1A; Fc gamma receptor
7.13491e-05	ILMN_1812995	CTSL; cathepsin
7.13544e-05	ILMN_1721106	DGLUCY; D-glutamate
7.25099e-05	ILMN_1803810	RRBP1; ribosome binding protein
7.4965e-05	ILMN_1652065	KCNMB1; potassium calcium-activated channel subfamily M regulatory beta subunit
7.63725e-05	ILMN_1713756	GLUD1; glutamate dehydrogenase
7.63725e-05	ILMN_1705032	SEH1L; SEH1 like
7.63725e-05	ILMN_1784884	LILRB3; leukocyte immunoglobulin like receptor
7.66025e-05	ILMN_2078389	SLC4A2; solute carrier family 4 member
7.85688e-05	ILMN_1761994	SMAD5; SMAD family member
7.86254e-05	ILMN_1705750	TGM2; transglutaminase
7.95859e-05	ILMN_1815158	GPS2; G protein pathway suppressor
8.00802e-05	ILMN_1652198	CCM2; CCM2 scaffold
8.39932e-05	ILMN_1806249	IL1RN; interleukin 1 receptor
8.5494e-05	ILMN_1764549	UBE3A; ubiquitin protein ligase
8.56164e-05	ILMN_2198376	PSMA4; proteasome 20S subunit alpha
8.84478e-05	ILMN_1761010	PCCB; propionyl-CoA carboxylase subunit
9.16205e-05	ILMN_1680644	MIOS; meiosis regulator for oocyte
9.16205e-05	ILMN_1719695	NFKBIZ; NFKB inhibitor
9.26604e-05	ILMN_1734655	ATG9B; autophagy related
9.26604e-05	ILMN_1755423	PTCRA; pre T cell antigen receptor
9.81446e-05	ILMN_2288175	AGPAT3; 1-acylglycerol-3-phosphate O-acyltransferase
0.000100695	ILMN_1781987	CDK5; cyclin dependent kinase
0.000101538	ILMN_1733245	KIR3DL1; killer cell immunoglobulin like receptor
0.000104619	ILMN_1672278	CXCL16; C-X-C motif chemokine ligand
0.000105052	ILMN_1671482	GALM; galactose
0.000106359	ILMN_1787919	PARVB; parvin
0.000114553	ILMN_2244653	CDC14A; cell division cycle
0.000117256	ILMN_1812926	ANTXR2; ANTXR cell adhesion molecule
0.000133522	ILMN_1734855	SELPLG; selectin P
0.000134015	ILMN_1704579	ABCA13; ATP binding cassette subfamily A member
0.000135149	ILMN_1651346	TICAM2; TIR domain containing adaptor molecule
0.000135407	ILMN_2369221	IL15; interleukin
0.000135407	ILMN_1652825	IL10RA; interleukin 10 receptor subunit
0.000138586	ILMN_1752562	CXCL5; C-X-C motif chemokine ligand
0.000138951	ILMN_1666932	FCGR2A; Fc gamma receptor
0.000141366	ILMN_2341952	MRPL35; mitochondrial ribosomal protein
0.000141366	ILMN_2385566	PHYH; phytanoyl-CoA
0.000142918	ILMN_1691508	PLAUR; plasminogen activator
0.000143373	ILMN_1788928	ABCB9; ATP binding cassette subfamily B member
0.000148673	ILMN_1713505	NPC1; NPC intracellular cholesterol transporter
0.000156297	ILMN_1779095	CEBPE; CCAAT enhancer binding protein
0.000157438	ILMN_1745471	IRF9; interferon regulatory factor
0.000157438	ILMN_2372200	ZNF586; zinc finger protein
0.000157653	ILMN_2252495	UBE2L6; ubiquitin conjugating enzyme E2
0.00016036	ILMN_1799105	COL17A1; collagen type XVII alpha 1
0.00016405	ILMN_1671191	UQCRC1; ubiquinol-cytochrome c reductase core protein
0.000164164	ILMN_1664047	CACNA1E; calcium voltage-gated channel subunit alpha1
0.0001645	ILMN_2399893	RPS24; ribosomal protein
0.000164647	ILMN_1763347	PIK3CB; phosphatidylinositol-4
0.000165561	ILMN_1806106	GNL3; G protein nucleolar
0.000166992	ILMN_1751561	CAMK1D; calcium/calmodulin dependent protein kinase
0.000170406	ILMN_1723969	PLCB1; phospholipase C beta
0.000171281	ILMN_2151818	PSMA6; proteasome 20S subunit alpha
0.000175819	ILMN_2371379	ACLY; ATP citrate
0.000185123	ILMN_2325168	ARRB1; arrestin beta
0.000195029	ILMN_2114568	GBP5; guanylate binding protein
0.000205179	ILMN_1758418	TNFSF13B; TNF superfamily member
0.000211961	ILMN_1786444	LPL; lipoprotein
0.000212778	ILMN_2302358	ABCC5; ATP binding cassette subfamily C member
0.000220642	ILMN_1751345	AP1S1; adaptor related protein complex 1 subunit sigma
0.000220642	ILMN_1719622	RABEP1; rabaptin
0.000227404	ILMN_1790801	RPS6KA2; ribosomal protein S6 kinase
0.000230793	ILMN_1671158	MRPL13; mitochondrial ribosomal protein
0.000231913	ILMN_1726603	ATP5ME; ATP synthase membrane subunit
0.000232313	ILMN_1726769	CNDP2; carnosine dipeptidase
0.000236958	ILMN_1756071	MFGE8; milk fat globule EGF and factor V/VIII domain
0.000236958	ILMN_1690524	VAMP7; vesicle associated membrane protein
0.000237519	ILMN_1771801	SIRPG; signal regulatory protein
0.000237519	ILMN_1712400	SERPINB6; serpin family B member
0.000240408	ILMN_1698419	NCOR2; nuclear receptor corepressor
0.00024889	ILMN_1688480	CCND1; cyclin
0.00025272	ILMN_2402106	KIR2DL3; killer cell immunoglobulin like receptor
0.000256882	ILMN_1663119	DSC2; desmocollin
0.000258568	ILMN_1652207	COX4I1; cytochrome c oxidase subunit
0.00026396	ILMN_1693338	CYP1B1; cytochrome P450 family 1 subfamily B member
0.00027171	ILMN_2364357	RPS6KB2; ribosomal protein S6 kinase
0.000277089	ILMN_1763228	MEF2D; myocyte enhancer factor
0.000289102	ILMN_2196569	NUP93; nucleoporin
0.000303041	ILMN_1725642	SUMO3; small ubiquitin like modifier
0.000303252	ILMN_2367671	LIMK2; LIM domain kinase
0.000307355	ILMN_1781996	NUDT16; nudix hydrolase
0.00031251	ILMN_1770811	PELO; pelota mRNA surveillance and ribosome rescue
0.000312587	ILMN_2323172	CSF3R; colony stimulating factor 3
0.000313074	ILMN_2169439	ITGAV; integrin subunit alpha
0.000321234	ILMN_1684349	IL2RB; interleukin 2 receptor subunit
0.000322578	ILMN_1807042	MARCKS; myristoylated alanine rich protein kinase C
0.000324074	ILMN_1710756	ENO1; enolase
0.000324546	ILMN_1762899	EGR1; early growth response
0.000324686	ILMN_1752668	DAAM2; dishevelled associated activator of morphogenesis
0.000325722	ILMN_1736180	FRAT1; FRAT regulator of WNT signaling pathway
0.000329487	ILMN_1724437	GCAT; glycine
0.000335574	ILMN_1695025	CD2; CD2
0.000338263	ILMN_2367141	TCF7; transcription factor
0.000339869	ILMN_1661554	DIAPH1; diaphanous related formin
0.000348279	ILMN_1721316	TNFRSF10A; TNF receptor superfamily member
0.000351282	ILMN_1738736	SNX4; sorting nexin
0.000359564	ILMN_1769633	CTSO; cathepsin
0.000360486	ILMN_1700681	CD99L2; CD99 molecule like
0.000361784	ILMN_2387553	PSMA3; proteasome 20S subunit alpha
0.000361784	ILMN_2086077	JUNB; JunB proto-oncogene
0.000372883	ILMN_1692261	EPHB1; EPH receptor
0.000377368	ILMN_1686623	CSF1R; colony stimulating factor 1
0.000398112	ILMN_1699887	ST14; ST14 transmembrane serine protease
0.00040188	ILMN_1745784	ZNF324; zinc finger protein
0.000408546	ILMN_1718766	MT1F; metallothionein
0.000411352	ILMN_2162328	PTS; 6-pyruvoyltetrahydropterin
0.000420948	ILMN_1810488	NFYC; nuclear transcription factor Y subunit
0.000435407	ILMN_1755862	PFAS; phosphoribosylformylglycinamidine
0.000435407	ILMN_1673804	ZNF426; zinc finger protein
0.000435726	ILMN_1759915	ARPC1A; actin related protein 2/3 complex subunit
0.00043668	ILMN_1806165	HSPA6; heat shock protein family A (Hsp70) member
0.000445295	ILMN_1662799	GPSM3; G protein signaling modulator
0.000452389	ILMN_1688698	ZEB2; zinc finger E-box binding homeobox
0.000455255	ILMN_1795822	DIS3L; DIS3 like exosome 3'-5'
0.000455255	ILMN_1666594	IRF8; interferon regulatory factor
0.00045727	ILMN_1664994	MINPP1; multiple inositol-polyphosphate phosphatase
0.000457569	ILMN_1725338	CLDN23; claudin
0.000485251	ILMN_1713706	ZNF786; zinc finger protein
0.000515324	ILMN_1687277	IRGM; immunity related GTPase
0.000517921	ILMN_1671237	GNGT2; G protein subunit gamma transducin
0.000519872	ILMN_1733311	PIGB; phosphatidylinositol glycan anchor biosynthesis class
0.000562417	ILMN_1656368	ALDH4A1; aldehyde dehydrogenase 4 family member
0.000581628	ILMN_1755937	ANXA2; annexin
0.000598158	ILMN_1772981	EPN1; epsin
0.000611466	ILMN_1798886	NUDT21; nudix hydrolase
0.000612662	ILMN_1809040	LDLRAP1; low density lipoprotein receptor adaptor protein
0.000654764	ILMN_2383349	STEAP3; STEAP3
0.000654764	ILMN_1680449	SFTPA2; surfactant protein
0.000664265	ILMN_1802027	MGST2; microsomal glutathione S-transferase
0.000665426	ILMN_2070896	BMPR2; bone morphogenetic protein receptor type
0.000678472	ILMN_1736048	ELL; elongation factor for RNA polymerase
0.000694309	ILMN_1770610	MERTK; MER proto-oncogene
0.000697373	ILMN_2121437	NCL;
0.000729036	ILMN_1703926	PTGER2; prostaglandin E receptor
0.000765185	ILMN_1791792	TIGAR; TP53 induced glycolysis regulatory
0.000776293	ILMN_1742976	ZFP30; ZFP30 zinc finger
0.000777414	ILMN_1801845	DNAL4; dynein axonemal light chain
0.000777414	ILMN_1665437	CYP2E1; cytochrome P450 family 2 subfamily E member
0.000806897	ILMN_2102515	PGAM4; phosphoglycerate mutase family member
0.000806897	ILMN_1739274	PDHB; pyruvate dehydrogenase E1 subunit
0.000813711	ILMN_1770044	CHRNA5; cholinergic receptor nicotinic alpha 5
0.000816392	ILMN_1814966	PIAS3; protein inhibitor of activated STAT
0.000840441	ILMN_1707123	DDX19B; DEAD-box helicase
0.000840534	ILMN_1680955	AURKA; aurora kinase
0.000853122	ILMN_2204545	ST3GAL4; ST3 beta-galactoside alpha-2
0.000853122	ILMN_1768575	SFTPD; surfactant protein
0.000869319	ILMN_2185884	DHRS4; dehydrogenase/reductase
0.000869323	ILMN_1775962	MCOLN3; mucolipin TRP cation channel
0.000873214	ILMN_2127477	G6PC3; glucose-6-phosphatase catalytic subunit
0.000873214	ILMN_1773847	DYNC1I2; dynein cytoplasmic 1 intermediate chain
0.000876227	ILMN_1759175	DUSP10; dual specificity phosphatase
0.000896119	ILMN_1667803	OR56A1; olfactory receptor family 56 subfamily A member
0.000896119	ILMN_1795158	FGR; FGR proto-oncogene
0.000899724	ILMN_1746171	MACROH2A1; macroH2A.1
0.000913526	ILMN_1723116	AMFR; autocrine motility factor
0.000923087	ILMN_1775925	H2BC10; H2B clustered histone
0.000930786	ILMN_1792538	CD7; CD7
0.0009333	ILMN_1773363	CIITA; class II major histocompatibility complex
0.000941374	ILMN_1797728	HMGCS1; 3-hydroxy-3-methylglutaryl-CoA synthase
0.000953089	ILMN_2346831	MGAT2; alpha-1
0.000977368	ILMN_1698209	AGPS; alkylglycerone phosphate
0.000977967	ILMN_2275098	DTX2; deltex E3 ubiquitin ligase
0.000977967	ILMN_2117623	PLXNC1; plexin
0.000980303	ILMN_1689037	LIPG; lipase G
0.000984586	ILMN_1680618	MYC; MYC proto-oncogene
0.000984586	ILMN_1694589	PAQR8; progestin and adipoQ receptor family member
0.000997152	ILMN_1701869	FBXO22; F-box protein
0.000997152	ILMN_1772132	ATP5F1B; ATP synthase F1 subunit
0.000997152	ILMN_2172174	PNP; purine nucleoside
0.00104922	ILMN_1695792	CUL4A; cullin
0.00107241	ILMN_1713732	ABL1; ABL proto-oncogene 1
0.00109752	ILMN_2324421	TXNRD1; thioredoxin reductase
0.00111914	ILMN_1690352	ADO; 2-aminoethanethiol
0.00113345	ILMN_1680687	NSF; N-ethylmaleimide sensitive factor
0.00116238	ILMN_1769705	H3-5; H3.5
0.00116244	ILMN_1751378	RARS1; arginyl-tRNA synthetase
0.00118268	ILMN_1703205	EDN3; endothelin
0.00118341	ILMN_2192281	CARD8; caspase recruitment domain family member
0.0011894	ILMN_2322935	MAPKAPK5; MAPK activated protein kinase
0.00120331	ILMN_1719696	PLD1; phospholipase
0.00123458	ILMN_1785107	NXT2; nuclear transport factor 2 like export factor
0.00123458	ILMN_1728844	PTPRN2; protein tyrosine phosphatase receptor type
0.00123458	ILMN_1751338	NUP133; nucleoporin
0.001244	ILMN_2225698	NDUFA10; NADH:ubiquinone oxidoreductase subunit
0.00126368	ILMN_2392569	FPR2; formyl peptide receptor
0.00127716	ILMN_2063925	CTNNBL1; catenin beta like
0.00128305	ILMN_2157099	CCNA1; cyclin
0.00128911	ILMN_1764964	IFNGR2; interferon gamma receptor
0.00128911	ILMN_1726175	ITGAX; integrin subunit alpha
0.00128911	ILMN_1814726	SCARB2; scavenger receptor class B member
0.00129286	ILMN_1698533	IDH3A; isocitrate dehydrogenase (NAD(+)) 3 catalytic subunit
0.00129885	ILMN_1682501	CNOT1; CCR4-NOT transcription complex subunit
0.0013084	ILMN_1656066	TNPO2; transportin
0.00130966	ILMN_1739101	RBBP8; RB binding protein 8
0.00134146	ILMN_2150019	SUCLA2; succinate-CoA ligase ADP-forming subunit
0.00136727	ILMN_1755974	ALDOC; aldolase
0.00137442	ILMN_1813530	AGT;
0.00138466	ILMN_1678293	SULT1A4; sulfotransferase family 1A member
0.00139003	ILMN_2405667	CLDN15; claudin
0.00143685	ILMN_1700380	ATP6V0A2; ATPase H+ transporting V0 subunit
0.00147263	ILMN_1652431	CA1; carbonic anhydrase
0.00147263	ILMN_2334121	PRKDC; protein kinase
0.0014767	ILMN_1791771	HCK; HCK proto-oncogene
0.00149635	ILMN_1720282	NQO1; NAD(P)H quinone dehydrogenase
0.0015039	ILMN_1721204	CSF2RA; colony stimulating factor 2 receptor subunit
0.00154664	ILMN_1667322	ZNF577; zinc finger protein
0.00156744	ILMN_1775937	DDB1; damage specific DNA binding protein
0.00157304	ILMN_1734559	SORD; sorbitol
0.00162681	ILMN_1678808	ATG14; autophagy related
0.00164982	ILMN_2152131	ACTB; actin
0.00164982	ILMN_2151541	DNAJC10; DnaJ heat shock protein family (Hsp40) member
0.00165124	ILMN_1770768	SLAMF1; signaling lymphocytic activation molecule family member
0.00165219	ILMN_1758104	PRPS2; phosphoribosyl pyrophosphate synthetase
0.00165884	ILMN_1754531	AP4E1; adaptor related protein complex 4 subunit epsilon
0.00167132	ILMN_1789464	SERINC5; serine incorporator
0.00169379	ILMN_1815292	RPL7; ribosomal protein
0.00170968	ILMN_2234758	SRP14; signal recognition particle
0.00170968	ILMN_1760542	PSMA1; proteasome 20S subunit alpha
0.00174944	ILMN_1782070	NPL; N-acetylneuraminate pyruvate
0.00175752	ILMN_2139100	SHISA5; shisa family member
0.00177859	ILMN_1662524	CXCR1; C-X-C motif chemokine receptor
0.00178523	ILMN_1727778	NTNG1; netrin
0.00178978	ILMN_2386790	KLRC3; killer cell lectin like receptor
0.00181108	ILMN_2055477	EXOSC7; exosome component
0.00181891	ILMN_2152402	ABHD16A; abhydrolase domain containing 16A
0.00184208	ILMN_2287941	CYLD; CYLD lysine 63
0.00184588	ILMN_1730710	ADORA3; adenosine A3
0.00185171	ILMN_1789702	GBE1; 1
0.00185966	ILMN_1680132	CADM1; cell adhesion molecule
0.00186528	ILMN_1752728	FUCA1; alpha-L-fucosidase
0.00188032	ILMN_1712721	GAST;
0.00188419	ILMN_1691575	SNX2; sorting nexin
0.00188419	ILMN_1706583	DLAT; dihydrolipoamide
0.00188419	ILMN_1782305	NR4A2; nuclear receptor subfamily 4 group A member
0.00188419	ILMN_1811632	FMO5; flavin containing dimethylaniline monoxygenase
0.00190005	ILMN_1769118	SEPTIN9; septin
0.00190005	ILMN_1692295	MYO1G; myosin
0.00194341	ILMN_1710204	TNFRSF4; TNF receptor superfamily member
0.00194564	ILMN_1768784	PSMC2; proteasome 26S subunit
0.00195045	ILMN_1715832	PIK3R4; phosphoinositide-3-kinase regulatory subunit
0.00196185	ILMN_2366388	PRDX1; peroxiredoxin
0.00197381	ILMN_1724376	ERLEC1; endoplasmic reticulum lectin
0.0019793	ILMN_2360401	LFNG; LFNG O-fucosylpeptide
0.00201363	ILMN_1775759	NRAS; NRAS proto-oncogene
0.00207394	ILMN_1712423	INPP5K; inositol polyphosphate-5-phosphatase
0.00208859	ILMN_2408987	SMARCD3; SWI/SNF related
0.00210252	ILMN_2275396	ADORA1; adenosine A1
0.00210459	ILMN_1699160	ITK; IL2 inducible T cell
0.00212672	ILMN_2080611	PDSS1; decaprenyl diphosphate synthase subunit
0.00213291	ILMN_1738677	PRPF8; pre-mRNA processing factor
0.00214667	ILMN_1798360	ACKR3; atypical chemokine receptor
0.00214947	ILMN_2278819	PDE7A; phosphodiesterase
0.00215427	ILMN_2345015	PTGES2; prostaglandin E synthase
0.00215427	ILMN_2331205	CHKB; choline kinase
0.00215427	ILMN_1749345	STX5; syntaxin
0.00216545	ILMN_1775380	SMOX; spermine
0.00218948	ILMN_2370624	COL13A1; collagen type XIII alpha 1
0.00220501	ILMN_1810400	IDH3B; isocitrate dehydrogenase (NAD(+)) 3 non-catalytic subunit
0.00225353	ILMN_2310896	NLRP3; NLR family pyrin domain containing
0.00225398	ILMN_2312296	PCBP2; poly(rC) binding protein
0.00226196	ILMN_1748616	GTF2F1; general transcription factor IIF subunit
0.00226196	ILMN_1727642	MOGS; mannosyl-oligosaccharide
0.00228536	ILMN_1723625	MAP4K2; mitogen-activated protein kinase kinase kinase kinase
0.0023138	ILMN_2176768	SEPHS1; selenophosphate synthetase
0.00232309	ILMN_2290338	RCAN1; regulator of calcineurin
0.00232309	ILMN_2073604	EBP; EBP cholestenol
0.00233951	ILMN_1658677	DTX3; deltex E3 ubiquitin ligase
0.00235852	ILMN_1683023	PDGFC; platelet derived growth factor
0.00236503	ILMN_1698404	ERN1; endoplasmic reticulum to nucleus signaling
0.00241212	ILMN_1658759	PEX19; peroxisomal biogenesis factor
0.00242087	ILMN_2137464	DVL3; dishevelled segment polarity protein
0.0024212	ILMN_1678939	VNN2; vanin
0.0024212	ILMN_1685824	B4GALT5; beta-1
0.0024212	ILMN_2062001	HOOK3; hook microtubule tethering protein
0.0024212	ILMN_1782938	SLC16A10; solute carrier family 16 member
0.0024212	ILMN_1697491	PRR5L; proline rich 5
0.0024224	ILMN_2053679	ACADM; acyl-CoA dehydrogenase medium
0.0024224	ILMN_1718807	SMC3; structural maintenance of chromosomes
0.00243359	ILMN_1728199	POLE; DNA polymerase epsilon
0.00246056	ILMN_1652806	ATP5PF; ATP synthase peripheral stalk subunit
0.00246056	ILMN_1691539	LAT; linker for activation of T
0.0024635	ILMN_1731612	UCHL5; ubiquitin C-terminal hydrolase
0.0025775	ILMN_1652445	RAC1; Rac family small GTPase
0.00258692	ILMN_1706057	CS; citrate
0.00260879	ILMN_1762631	TSC2; TSC complex subunit
0.00261712	ILMN_1751330	RBCK1; RANBP2-type and C3HC4-type zinc finger containing
0.00261712	ILMN_1665357	EPS15; epidermal growth factor receptor pathway substrate
0.00261712	ILMN_1767322	EDAR; ectodysplasin A
0.00261712	ILMN_1745021	SLC30A1; solute carrier family 30 member
0.00262451	ILMN_1807243	PRPF18; pre-mRNA processing factor
0.00266538	ILMN_1736585	TMED10; transmembrane p24 trafficking protein
0.00268687	ILMN_1653613	PIGO; phosphatidylinositol glycan anchor biosynthesis class
0.0026957	ILMN_1794594	RASGRP2; RAS guanyl releasing protein
0.00273197	ILMN_1732176	AGPAT2; 1-acylglycerol-3-phosphate O-acyltransferase
0.00275315	ILMN_1659895	MSN;
0.00277477	ILMN_1745075	RPLP0; ribosomal protein lateral stalk subunit
0.00277609	ILMN_1651832	EHD1; EH domain containing
0.002801	ILMN_1837935	TNPO1; transportin
0.00282748	ILMN_1672486	TCF7L2; transcription factor 7 like
0.00283658	ILMN_1721026	SAMHD1; SAM and HD domain containing deoxynucleoside triphosphate triphosphohydrolase
0.00286844	ILMN_1732615	ASMTL; acetylserotonin O-methyltransferase
0.00287566	ILMN_1784651	NAGA;
0.00289567	ILMN_2085362	FUCA2; alpha-L-fucosidase
0.00289951	ILMN_1664466	KLHL9; kelch like family member
0.00289951	ILMN_1675266	NAGPA; N-acetylglucosamine-1-phosphodiester
0.00289951	ILMN_1697469	SRSF6; serine and arginine rich splicing factor
0.00290086	ILMN_1794386	IL2RG; interleukin 2 receptor subunit
0.00292547	ILMN_2176955	CUL5; cullin
0.00292799	ILMN_2234412	TLE3; TLE family member 3
0.00292799	ILMN_2262177	SULT1A3; sulfotransferase family 1A member
0.00292799	ILMN_1683178	JAK2; Janus kinase
0.00296517	ILMN_1675693	PPP2CB; protein phosphatase 2 catalytic subunit
0.00296729	ILMN_1777220	VCP; valosin containing
0.0030163	ILMN_2148785	GBP1; guanylate binding protein
0.00301862	ILMN_1769575	JAM3; junctional adhesion molecule
0.00303762	ILMN_1672382	SLC38A3; solute carrier family 38 member
0.00305084	ILMN_1662359	H4C12; H4 clustered histone
0.00305376	ILMN_1735979	BCKDHA; branched chain keto acid dehydrogenase E1 subunit
0.00305376	ILMN_2053178	ACTG1; actin gamma
0.00305376	ILMN_1773561	RAP2C; RAP2C
0.00307702	ILMN_1685176	SGMS2; sphingomyelin synthase
0.00308904	ILMN_1708502	AFF4; ALF transcription elongation factor
0.00311369	ILMN_1750092	SEPSECS; Sep (O-phosphoserine) tRNA:Sec (selenocysteine) tRNA
0.00314316	ILMN_1794599	SNRPD3; small nuclear ribonucleoprotein D3
0.00325719	ILMN_1658143	RFC3; replication factor C subunit
0.0033608	ILMN_1707760	OR4C15; olfactory receptor family 4 subfamily C member
0.0033612	ILMN_1704753	EPAS1; endothelial PAS domain protein
0.00341716	ILMN_1701269	ATP5F1C; ATP synthase F1 subunit
0.00342503	ILMN_2320250	NOL6; nucleolar protein
0.00344652	ILMN_1681998	AP2B1; adaptor related protein complex 2 subunit beta
0.00344743	ILMN_1676003	PNOC;
0.00348875	ILMN_2197519	ZNF627; zinc finger protein
0.00350768	ILMN_2092664	ADSS2; adenylosuccinate synthase
0.00351066	ILMN_1752923	IFNAR1; interferon alpha and beta receptor subunit
0.003541	ILMN_2073184	S1PR5; sphingosine-1-phosphate receptor
0.00354904	ILMN_1756352	LAMTOR2; late endosomal/lysosomal adaptor
0.00355483	ILMN_1722390	CHRAC1; chromatin accessibility complex subunit
0.00356178	ILMN_1806123	MRPL23; mitochondrial ribosomal protein
0.00359991	ILMN_1677028	CACNA1I; calcium voltage-gated channel subunit alpha1
0.00360014	ILMN_1738819	EFTUD2; elongation factor Tu GTP binding domain containing
0.00365174	ILMN_2120340	RUVBL2; RuvB like AAA ATPase
0.00366767	ILMN_1762134	ECHDC1; ethylmalonyl-CoA decarboxylase
0.00370175	ILMN_2124082	PPP2R5B; protein phosphatase 2 regulatory subunit
0.00373369	ILMN_1651405	BRD9; bromodomain containing
0.00377752	ILMN_2179739	HCRT; hypocretin neuropeptide
0.00382719	ILMN_2378708	TAF6; TATA-box binding protein associated factor
0.0038295	ILMN_2377496	ERCC1; ERCC excision repair 1
0.00383478	ILMN_1775111	SND1; staphylococcal nuclease and tudor domain containing
0.00386636	ILMN_1801914	SH3BP2; SH3 domain binding protein
0.00399875	ILMN_2102787	HDAC10; histone deacetylase
0.00400444	ILMN_1752592	HLA-DRB4; major histocompatibility complex
0.00403132	ILMN_1791332	ATP5PO; ATP synthase peripheral stalk subunit
0.00403132	ILMN_1744212	INPP5D; inositol polyphosphate-5-phosphatase
0.00403132	ILMN_1660986	PER3; period circadian regulator
0.00403263	ILMN_1744862	TGFBR2; transforming growth factor beta receptor
0.00408499	ILMN_2203896	SMAD7; SMAD family member
0.00408499	ILMN_1742450	TAPBP; TAP binding
0.00408499	ILMN_1746517	KYNU;
0.00408499	ILMN_1743396	ACOX3; acyl-CoA oxidase 3
0.0041291	ILMN_1762526	SMC1B; structural maintenance of chromosomes
0.0041291	ILMN_1783285	CTPS1; CTP synthase
0.0041291	ILMN_1696975	USP1; ubiquitin specific peptidase
0.0041799	ILMN_1702487	SGK1; serum/glucocorticoid regulated kinase
0.0041879	ILMN_1732885	SLX4; SLX4 structure-specific endonuclease
0.00422811	ILMN_2388112	CR1; complement C3b/C4b receptor 1 (Knops blood
0.00427998	ILMN_2103720	MRPL15; mitochondrial ribosomal protein
0.00428856	ILMN_1691881	IL4R; interleukin 4
0.00429846	ILMN_1709484	BLM; BLM RecQ like
0.00435507	ILMN_1674250	NCKAP1L; NCK associated protein 1
0.00435507	ILMN_1793433	RAB10; RAB10
0.00437521	ILMN_2279367	FCAR; Fc alpha
0.00439088	ILMN_1808765	ZNF25; zinc finger protein
0.00440252	ILMN_1742564	MLNR; motilin
0.00440575	ILMN_1772189	ABCD1; ATP binding cassette subfamily D member
0.00459301	ILMN_2215656	MAGOH; mago homolog
0.00462679	ILMN_1663954	NELFCD; negative elongation factor complex member
0.004637	ILMN_1775170	MT1X; metallothionein
0.00466689	ILMN_1665761	BCL11B; BCL11 transcription factor
0.00469887	ILMN_1672589	SEMA4B; semaphorin
0.00473143	ILMN_1696162	MME; membrane
0.00476441	ILMN_1706305	COX16; cytochrome c oxidase assembly factor
0.00476441	ILMN_1728426	INPPL1; inositol polyphosphate phosphatase like
0.00482765	ILMN_1779356	TP53; tumor protein
0.00485754	ILMN_1733997	SIRPB1; signal regulatory protein beta
0.0048712	ILMN_1686360	ZNF124; zinc finger protein
0.00488187	ILMN_2278235	CTBP1; C-terminal binding protein
0.00493153	ILMN_1797895	FFAR2; free fatty acid receptor
0.00497663	ILMN_1811933	SHMT1; serine hydroxymethyltransferase
0.00498832	ILMN_1700896	SAP30; Sin3A associated protein
0.00512264	ILMN_1697585	ACTR6; actin related protein
0.00513875	ILMN_1786720	PROM1; prominin
0.00517636	ILMN_1740185	TPMT; thiopurine
0.00517808	ILMN_1686562	KIF13B; kinesin family member
0.00522698	ILMN_2296369	MATR3; matrin
0.00525527	ILMN_2284941	ABCF2; ATP binding cassette subfamily F member
0.00527954	ILMN_2355953	LILRB4; leukocyte immunoglobulin like receptor
0.00533854	ILMN_2096759	PSMC6; proteasome 26S subunit
0.00534813	ILMN_1690693	CTPS2; CTP synthase
0.00534813	ILMN_2199389	VIPR1; vasoactive intestinal peptide receptor
0.00534813	ILMN_1666385	CALM3; calmodulin
0.00536839	ILMN_1688413	SNW1; SNW domain containing
0.00543392	ILMN_1792986	RFC1; replication factor C subunit
0.00543392	ILMN_1665932	ASIC2; acid sensing ion channel subunit
0.00543392	ILMN_1778360	PYGB; glycogen phosphorylase
0.00543392	ILMN_1780302	DYNC1H1; dynein cytoplasmic 1 heavy chain
0.00554863	ILMN_1670302	HK3; hexokinase
0.00557444	ILMN_1678579	CPT2; carnitine palmitoyltransferase
0.00557444	ILMN_1724341	ALG13; ALG13 UDP-N-acetylglucosaminyltransferase
0.00559223	ILMN_1656082	H3-3A; H3.3 histone
0.00561181	ILMN_1681657	MAP4K4; mitogen-activated protein kinase kinase kinase kinase
0.00561181	ILMN_1659744	PRMT1; protein arginine methyltransferase
0.00561366	ILMN_1708375	IRF1; interferon regulatory factor
0.00574364	ILMN_1759326	P2RX7; purinergic receptor P2X
0.0058146	ILMN_1662556	GALNT10; polypeptide N-acetylgalactosaminyltransferase
0.0058146	ILMN_1751097	CREB3L2; cAMP responsive element binding protein 3 like
0.00581564	ILMN_2087702	MYH9; myosin heavy chain
0.00581564	ILMN_1744795	TBL1X; transducin beta like 1
0.00584999	ILMN_1717935	SPTA1; spectrin alpha
0.00584999	ILMN_1685631	MAU2; MAU2 sister chromatid cohesion
0.00585352	ILMN_1766123	FHIT; fragile histidine triad diadenosine
0.00589673	ILMN_1798189	COX7C; cytochrome c oxidase subunit
0.00596511	ILMN_1806692	HEXB; hexosaminidase subunit
0.00597154	ILMN_2186369	NCOR1; nuclear receptor corepressor
0.00597332	ILMN_1699384	PPP2R5D; protein phosphatase 2 regulatory subunit
0.0059768	ILMN_1672366	PIGY; phosphatidylinositol glycan anchor biosynthesis class
0.00598902	ILMN_2155452	HPR; haptoglobin-related
0.00599904	ILMN_2339655	MAPK7; mitogen-activated protein kinase
0.00600083	ILMN_1659564	SEC61A1; SEC61 translocon subunit alpha
0.00609876	ILMN_1743290	GP9; glycoprotein IX
0.00609876	ILMN_1700671	ETV7; ETS variant transcription factor
0.00613587	ILMN_2066124	AFG3L2; AFG3 like matrix AAA peptidase subunit
0.00615039	ILMN_1692191	GNA12; G protein subunit alpha
0.00615039	ILMN_2191822	ALG14; ALG14 UDP-N-acetylglucosaminyltransferase
0.00625341	ILMN_2388605	ACTR2; actin related protein
0.0062814	ILMN_1767006	PSMB8; proteasome 20S subunit beta
0.00629572	ILMN_1667239	INPP1; inositol
0.00634313	ILMN_1808846	TBKBP1; TBK1 binding protein
0.00639416	ILMN_2388155	CASP3; caspase
0.00646987	ILMN_1720829	ZFP36; ZFP36 ring finger
0.00662687	ILMN_1729251	MYH4; myosin heavy chain
0.00670145	ILMN_1733680	AZI2; 5-azacytidine induced
0.00673151	ILMN_1715715	CEBPA; CCAAT enhancer binding protein
0.00682153	ILMN_1809010	PSMC3; proteasome 26S subunit
0.00682319	ILMN_1769702	GPAA1; glycosylphosphatidylinositol anchor attachment
0.00682319	ILMN_1786722	ZNF385A; zinc finger protein
0.0068913	ILMN_1799387	INO80; INO80 complex ATPase
0.00689361	ILMN_2157544	GBF1; golgi brefeldin A resistant guanine nucleotide exchange factor
0.0069199	ILMN_1725244	HAT1; histone acetyltransferase
0.00692856	ILMN_1794965	ABCA4; ATP binding cassette subfamily A member
0.00697016	ILMN_1747395	SLC24A1; solute carrier family 24 member
0.00699226	ILMN_1767518	PSMD12; proteasome 26S subunit
0.00699226	ILMN_1684802	TAF5; TATA-box binding protein associated factor
0.00699525	ILMN_2150851	SERPINB2; serpin family B member
0.00713403	ILMN_1652412	PHKB; phosphorylase kinase regulatory subunit
0.0071497	ILMN_1717326	SLC29A3; solute carrier family 29 member
0.00715591	ILMN_1785336	PMM2; phosphomannomutase
0.00724799	ILMN_1727618	NDUFAF6; NADH:ubiquinone oxidoreductase complex assembly factor
0.00726113	ILMN_1664798	GRHPR; glyoxylate and hydroxypyruvate
0.00727977	ILMN_1737168	THTPA; thiamine
0.00728147	ILMN_1681721	OASL; 2'-5'-oligoadenylate synthetase
0.00728147	ILMN_1812552	ACER3; alkaline ceramidase
0.00728147	ILMN_1751400	SKAP1; src kinase associated phosphoprotein
0.00728707	ILMN_2151739	CAT;
0.00730067	ILMN_1710001	RPL41; ribosomal protein
0.007342	ILMN_1664577	DLD; dihydrolipoamide
0.007342	ILMN_1811579	HOMER3; homer scaffold protein
0.00740524	ILMN_1721349	MAGT1; magnesium transporter
0.00749088	ILMN_1717049	ZNF561; zinc finger protein
0.0075246	ILMN_1663220	MRPL22; mitochondrial ribosomal protein
0.0075246	ILMN_1657483	SEC23B; SEC23 homolog B
0.00762109	ILMN_2251452	RPS6KA1; ribosomal protein S6 kinase
0.00771945	ILMN_1813389	MRPS7; mitochondrial ribosomal protein
0.0080123	ILMN_1794780	SHARPIN; SHANK associated RH domain
0.00809686	ILMN_2175601	VDAC1; voltage dependent anion channel
0.00809686	ILMN_1688317	ZNF160; zinc finger protein
0.00809686	ILMN_1755120	MAN1A2; mannosidase alpha class 1A member
0.00814054	ILMN_1700268	QPRT; quinolinate
0.00815118	ILMN_1724826	DNM1L; dynamin 1
0.00817322	ILMN_1776005	OSTC; oligosaccharyltransferase complex non-catalytic
0.00817322	ILMN_1772369	PDHA1; pyruvate dehydrogenase E1 subunit alpha
0.00826692	ILMN_1733276	CYSLTR1; cysteinyl leukotriene receptor
0.00827158	ILMN_1685079	TELO2; telomere maintenance
0.00833539	ILMN_1771903	NUP37; nucleoporin
0.00834718	ILMN_1724066	PLCB2; phospholipase C beta
0.00835465	ILMN_1669523	FOS; Fos proto-oncogene
0.00851467	ILMN_1696420	BRD7; bromodomain containing
0.00851794	ILMN_1696432	IDH1; isocitrate dehydrogenase (NADP(+))
0.00853144	ILMN_1728676	WASHC5; WASH complex subunit
0.00869207	ILMN_1704619	VPS29; VPS29 retromer complex
0.00872701	ILMN_1790136	MRGBP; MRG domain binding
0.0087388	ILMN_1702633	RETSAT; retinol
0.00882209	ILMN_1684042	BET1; Bet1 golgi vesicular membrane trafficking
0.00882209	ILMN_1814296	TRPM6; transient receptor potential cation channel subfamily M member
0.00882209	ILMN_1694888	TAF2; TATA-box binding protein associated factor
0.00882209	ILMN_1780546	OSM; oncostatin
0.00882209	ILMN_2074748	HAL; histidine
0.00888486	ILMN_1705570	MACROH2A2; macroH2A.2
0.00888957	ILMN_1729785	SGK3; serum/glucocorticoid regulated kinase family member
0.00891372	ILMN_2407482	ITPA; inosine
0.00891372	ILMN_1658071	ATP1B1; ATPase Na+/K+ transporting subunit beta
0.00893568	ILMN_2051113	MYH1; myosin heavy chain
0.00903697	ILMN_1774661	SNRPB; small nuclear ribonucleoprotein polypeptides B and
0.00906914	ILMN_1672504	PDXK; pyridoxal
0.00910413	ILMN_1657515	RPS6KA5; ribosomal protein S6 kinase
0.00917393	ILMN_2306066	FUS; FUS RNA binding
0.009206	ILMN_1735679	DHX38; DEAH-box helicase
0.00925308	ILMN_1705403	CYP2S1; cytochrome P450 family 2 subfamily S member
0.00925555	ILMN_1701441	LPAR1; lysophosphatidic acid receptor
0.00931975	ILMN_1771462	RPL36; ribosomal protein
0.00935149	ILMN_1666471	UQCRQ; ubiquinol-cytochrome c reductase complex III subunit
0.00942328	ILMN_1683792	LAP3; leucine aminopeptidase
0.00949091	ILMN_2184049	COX7B; cytochrome c oxidase subunit
0.00955475	ILMN_1732767	PSMD9; proteasome 26S subunit
0.00962147	ILMN_1694603	SMARCC1; SWI/SNF related
0.00963592	ILMN_2198823	H6PD; hexose-6-phosphate dehydrogenase/glucose
0.00963592	ILMN_1781155	LYN; LYN proto-oncogene
0.00964397	ILMN_2415011	DCTD; dCMP
0.00964397	ILMN_2387731	NDUFV3; NADH:ubiquinone oxidoreductase subunit
0.00964397	ILMN_1798657	TBL1XR1; TBL1X/Y related
0.00981712	ILMN_1697546	BRCC3; BRCA1/BRCA2-containing complex subunit
0.00995248	ILMN_1815169	MCM5; minichromosome maintenance complex component
0.010055	ILMN_1678833	CCR1; C-C motif chemokine receptor
0.0100998	ILMN_1726547	MAP3K5; mitogen-activated protein kinase kinase kinase
0.0101275	ILMN_1654560	TLR6; toll like receptor
0.0101275	ILMN_1712305	CYBRD1; cytochrome b reductase
0.0101781	ILMN_1680134	CARM1; coactivator associated arginine methyltransferase
0.0101801	ILMN_1707236	HCCS; holocytochrome c
0.0102856	ILMN_1659682	GALK2; galactokinase
0.0103083	ILMN_1673638	RPS3A; ribosomal protein
0.0103668	ILMN_1658472	APH1A; aph-1 homolog A
0.0103821	ILMN_1667081	CCND2; cyclin
0.0103846	ILMN_1656656	COX19; cytochrome c oxidase assembly factor
0.010468	ILMN_1721008	DUT; deoxyuridine
0.0105017	ILMN_1674706	MTHFD2; methylenetetrahydrofolate dehydrogenase (NADP+ dependent) 2
0.0105274	ILMN_1724699	ACAD8; acyl-CoA dehydrogenase family member
0.0105284	ILMN_1667711	PLAAT3; phospholipase A and acyltransferase
0.0105481	ILMN_1732923	SIPA1L2; signal induced proliferation associated 1 like
0.0106626	ILMN_1746618	PAQR7; progestin and adipoQ receptor family member
0.0106848	ILMN_1729281	SPHK2; sphingosine kinase
0.0107754	ILMN_1679809	GSTP1; glutathione S-transferase pi
0.0108235	ILMN_1654759	CLDN22; claudin
0.0108393	ILMN_1714082	CMAS; cytidine monophosphate N-acetylneuraminic acid
0.0108558	ILMN_1722276	PAFAH1B1; platelet activating factor acetylhydrolase 1b regulatory subunit
0.0108558	ILMN_1792689	H2AC6; H2A clustered histone
0.0108558	ILMN_1703531	S1PR3; sphingosine-1-phosphate receptor
0.0108558	ILMN_1776953	MYL9; myosin light chain
0.0109956	ILMN_1740429	FTL; ferritin light
0.0110583	ILMN_1709870	HES2; hes family bHLH transcription factor
0.0111373	ILMN_1687858	CALM2; calmodulin
0.0111446	ILMN_1679389	ZFP57; ZFP57 zinc finger
0.0111971	ILMN_2399392	SIL1; SIL1 nucleotide exchange
0.0112918	ILMN_1660199	ACAA2; acetyl-CoA acyltransferase
0.0113775	ILMN_1760649	PCK2; phosphoenolpyruvate carboxykinase 2
0.0113775	ILMN_1663913	OR1S2; olfactory receptor family 1 subfamily S member
0.0114105	ILMN_1727142	IKBKB; inhibitor of nuclear factor kappa B kinase subunit
0.0114578	ILMN_1784272	CD1E; CD1e
0.0114605	ILMN_1771964	GSTA4; glutathione S-transferase alpha
0.0114605	ILMN_1716983	LILRA2; leukocyte immunoglobulin like receptor
0.011637	ILMN_2279377	SLC29A1; solute carrier family 29 member 1 (Augustine blood
0.0116683	ILMN_1668092	ESAM; endothelial cell adhesion
0.011792	ILMN_1785095	ATP6V0E2; ATPase H+ transporting V0 subunit
0.0118363	ILMN_1808938	PIGF; phosphatidylinositol glycan anchor biosynthesis class
0.0119261	ILMN_1749070	HLA-DPB1; major histocompatibility complex
0.0119261	ILMN_1659857	SNAP29; synaptosome associated protein
0.0119261	ILMN_1675448	ZFP36L1; ZFP36 ring finger protein like
0.0119261	ILMN_1759453	UQCRB; ubiquinol-cytochrome c reductase binding
0.0119682	ILMN_2225135	GCNT1; glucosaminyl (N-acetyl) transferase
0.0122068	ILMN_1706779	LIG1; DNA ligase
0.0122068	ILMN_1729915	PILRA; paired immunoglobin like type 2 receptor
0.0122068	ILMN_1754942	SHC2; SHC adaptor protein
0.0122241	ILMN_1748410	PLCH2; phospholipase C eta
0.0122241	ILMN_1726969	OR51S1; olfactory receptor family 51 subfamily S member
0.0122889	ILMN_1786718	NDUFV1; NADH:ubiquinone oxidoreductase core subunit
0.012358	ILMN_1715635	ATP6V0E1; ATPase H+ transporting V0 subunit
0.0124498	ILMN_1691432	PRDM4; PR/SET domain
0.0124546	ILMN_1651229	IPO13; importin
0.012517	ILMN_1766814	TK2; thymidine kinase
0.0126199	ILMN_1746561	BCL2L2; BCL2 like
0.0126206	ILMN_1806818	MCM3; minichromosome maintenance complex component
0.012781	ILMN_1667260	MAPK3; mitogen-activated protein kinase
0.0128027	ILMN_1688103	CTNNBIP1; catenin beta interacting protein
0.0128167	ILMN_1724422	SELL; selectin
0.0128205	ILMN_1794825	ALDH3A2; aldehyde dehydrogenase 3 family member
0.0128205	ILMN_1733956	IARS1; isoleucyl-tRNA synthetase
0.0128852	ILMN_1672004	TOB1; transducer of ERBB2
0.0128852	ILMN_2377185	ELOB; elongin
0.0129861	ILMN_1746148	NRROS; negative regulator of reactive oxygen
0.0129861	ILMN_1710937	IFI16; interferon gamma inducible protein
0.0130151	ILMN_1768930	U2AF2; U2 small nuclear RNA auxiliary factor
0.0130151	ILMN_1724959	SEC31A; SEC31 homolog A
0.0130764	ILMN_2317348	APTX;
0.0131676	ILMN_1654398	RGL1; ral guanine nucleotide dissociation stimulator like
0.013242	ILMN_1743299	PEX2; peroxisomal biogenesis factor
0.0133029	ILMN_2413527	VCL;
0.0136206	ILMN_1653102	BICDL1; BICD family like cargo adaptor
0.0139204	ILMN_1692107	KMT5B; lysine methyltransferase
0.0139624	ILMN_1726138	EI24; EI24 autophagy associated transmembrane
0.0140619	ILMN_1727965	ALDH3B1; aldehyde dehydrogenase 3 family member
0.0140619	ILMN_1709396	PDCD10; programmed cell death
0.014397	ILMN_1761789	CA7; carbonic anhydrase
0.014397	ILMN_1698144	CFH; complement factor
0.014397	ILMN_1699607	MMP25; matrix metallopeptidase
0.014397	ILMN_1703749	OR5T3; olfactory receptor family 5 subfamily T member
0.0144033	ILMN_1779854	CARD6; caspase recruitment domain family member
0.0144114	ILMN_1807798	ATP5MC2; ATP synthase membrane subunit c locus
0.0144582	ILMN_1760320	GNB1; G protein subunit beta
0.0144641	ILMN_1701558	MAP1A; microtubule associated protein
0.0144641	ILMN_1687589	CPT1A; carnitine palmitoyltransferase
0.0146169	ILMN_1680091	POP7; POP7 homolog
0.0146323	ILMN_1714446	PLG;
0.0147914	ILMN_1780937	MUS81; MUS81 structure-specific endonuclease
0.0148434	ILMN_2412860	MCM4; minichromosome maintenance complex component
0.0150485	ILMN_1675556	XKR8; XK related
0.015069	ILMN_1728449	GCM2; glial cells missing transcription factor
0.0151337	ILMN_2094166	CHMP5; charged multivesicular body protein
0.0151382	ILMN_1692352	IRAK4; interleukin 1 receptor associated kinase
0.0151382	ILMN_2254994	NNT; nicotinamide nucleotide
0.0152015	ILMN_1685009	ITGAM; integrin subunit alpha
0.0152015	ILMN_1655684	SARS2; seryl-tRNA synthetase 2
0.0154051	ILMN_1763730	APPL1; adaptor protein
0.0154051	ILMN_1761442	WDR24; WD repeat domain
0.0154051	ILMN_1783443	ALOX15; arachidonate
0.0154051	ILMN_1717781	VPS11; VPS11 core subunit of CORVET and HOPS
0.0154051	ILMN_1678533	SFTPA1; surfactant protein
0.0154213	ILMN_1677446	PEDS1-UBE2V1; PEDS1-UBE2V1
0.0155748	ILMN_1689720	PPP2R3B; protein phosphatase 2 regulatory subunit
0.0155748	ILMN_1701855	PPP1CC; protein phosphatase 1 catalytic subunit
0.0155748	ILMN_1810214	JUND; JunD proto-oncogene
0.0157169	ILMN_1776586	RPL26L1; ribosomal protein L26 like
0.015917	ILMN_1732210	NELFB; negative elongation factor complex member
0.0159865	ILMN_1753745	HDDC2; HD domain containing
0.0160291	ILMN_1746012	MBD6; methyl-CpG binding domain protein
0.0160398	ILMN_1729775	OPA1; OPA1 mitochondrial dynamin like
0.0161114	ILMN_2117330	NDUFB2; NADH:ubiquinone oxidoreductase subunit
0.0161114	ILMN_2405642	DHDDS; dehydrodolichyl diphosphate synthase
0.0161133	ILMN_1713829	PTGES; prostaglandin E
0.0161192	ILMN_1707169	AGMAT;
0.0161528	ILMN_1679041	SLC3A2; solute carrier family 3 member
0.0161582	ILMN_1770412	AHCYL1; adenosylhomocysteinase like
0.0163539	ILMN_1658327	BAZ1A; bromodomain adjacent to zinc finger domain
0.0163869	ILMN_1804851	MRPS17; mitochondrial ribosomal protein
0.0164204	ILMN_1695745	DISP1; dispatched RND transporter family member
0.0164204	ILMN_1698225	MYO5A; myosin
0.0164204	ILMN_1750689	PALS1; protein associated with LIN7 1
0.0164667	ILMN_1712452	KIF20B; kinesin family member
0.0165045	ILMN_1769013	ASGR1; asialoglycoprotein receptor
0.0166081	ILMN_2263829	PIGN; phosphatidylinositol glycan anchor biosynthesis class
0.0166737	ILMN_2350801	SLC25A29; solute carrier family 25 member
0.0167335	ILMN_1652006	SMC1A; structural maintenance of chromosomes
0.0168107	ILMN_1741007	SGCA; sarcoglycan
0.0170891	ILMN_1772796	DYNLL2; dynein light chain LC8-type
0.0171446	ILMN_1722698	RCHY1; ring finger and CHY zinc finger domain containing
0.0171446	ILMN_1692535	DPP4; dipeptidyl peptidase
0.0171446	ILMN_1798395	PIGH; phosphatidylinositol glycan anchor biosynthesis class
0.0172899	ILMN_1757384	RAN; RAN
0.0172899	ILMN_2085760	ARPC1B; actin related protein 2/3 complex subunit
0.0173773	ILMN_1778617	TAF9; TATA-box binding protein associated factor
0.0174289	ILMN_2370825	ATM; ATM serine/threonine
0.0175693	ILMN_1729650	PEX7; peroxisomal biogenesis factor
0.017605	ILMN_1738759	PIGT; phosphatidylinositol glycan anchor biosynthesis class
0.017631	ILMN_1677574	GALNT6; polypeptide N-acetylgalactosaminyltransferase
0.017631	ILMN_1665730	ABCB10; ATP binding cassette subfamily B member
0.017632	ILMN_1761450	DHRS4L2; dehydrogenase/reductase 4 like
0.0176917	ILMN_2408885	HDAC9; histone deacetylase
0.0177455	ILMN_1780058	DEGS1; delta 4-desaturase
0.0177455	ILMN_2301725	PDE8B; phosphodiesterase
0.0177687	ILMN_1808584	COX20; cytochrome c oxidase assembly factor
0.0178334	ILMN_2241775	RO60; Ro60
0.0178334	ILMN_1787461	RUNX3; RUNX family transcription factor
0.0178334	ILMN_1785198	POLE3; DNA polymerase epsilon 3
0.0178852	ILMN_1656415	CDKN2C; cyclin dependent kinase inhibitor
0.0179265	ILMN_1804945	ZNF667; zinc finger protein
0.0180715	ILMN_2058512	PSMA2; proteasome 20S subunit alpha
0.0180996	ILMN_1815479	NOP10; NOP10
0.0181454	ILMN_1696828	RGS14; regulator of G protein signaling
0.0182654	ILMN_1660837	CLCN3; chloride voltage-gated channel
0.0182654	ILMN_1738383	EEF2; eukaryotic translation elongation factor
0.0183219	ILMN_2344850	VPS26A; VPS26 retromer complex component
0.0183308	ILMN_1795104	ACADS; acyl-CoA dehydrogenase short
0.018366	ILMN_2385161	CUL4B; cullin
0.0184551	ILMN_1706652	OGG1; 8-oxoguanine DNA
0.018519	ILMN_1768595	DLG4; discs large MAGUK scaffold protein
0.0186008	ILMN_1713129	TTF1; transcription termination factor
0.0186216	ILMN_1689817	LCOR; ligand dependent nuclear receptor
0.0186216	ILMN_2368575	SLX1A; SLX1 homolog A
0.0187522	ILMN_1791466	HMGB1; high mobility group box
0.0187594	ILMN_1658632	NLRP7; NLR family pyrin domain containing
0.018801	ILMN_2083469	IRS2; insulin receptor substrate
0.0188368	ILMN_1672879	MPST; mercaptopyruvate
0.0188438	ILMN_1807106	LDHA; lactate dehydrogenase
0.0189518	ILMN_1720771	STX11; syntaxin
0.019067	ILMN_1771884	ZNF45; zinc finger protein
0.019067	ILMN_1672325	PYDC2; pyrin domain containing
0.0191567	ILMN_1785005	NCF4; neutrophil cytosolic factor
0.0192997	ILMN_1791222	GLYCTK; glycerate
0.0193872	ILMN_1720941	EVC; EvC ciliary complex subunit
0.0194026	ILMN_1780598	PIAS1; protein inhibitor of activated STAT
0.0195866	ILMN_2051232	SDHA; succinate dehydrogenase complex flavoprotein subunit
0.0195895	ILMN_2285213	DNAJB2; DnaJ heat shock protein family (Hsp40) member
0.0195895	ILMN_1761851	CACNA1A; calcium voltage-gated channel subunit alpha1
0.0195938	ILMN_1722070	APOC3; apolipoprotein
0.0197749	ILMN_2363392	TNFSF14; TNF superfamily member
0.0198009	ILMN_1730416	CYCS; cytochrome c
0.0198578	ILMN_1786544	ACVR1B; activin A receptor type
0.0198766	ILMN_1749634	PLRG1; pleiotropic regulator
0.0199131	ILMN_2101526	GGCT;
0.0199131	ILMN_2362122	AP3M1; adaptor related protein complex 3 subunit mu
0.0199498	ILMN_1711894	MYB; MYB proto-oncogene
0.0200153	ILMN_1716678	NPC2; NPC intracellular cholesterol transporter
0.0200559	ILMN_1744937	PTPRM; protein tyrosine phosphatase receptor type
0.0200559	ILMN_2287168	SAR1B; secretion associated Ras related GTPase
0.0200888	ILMN_1709772	SNX5; sorting nexin
0.0201252	ILMN_2171588	SLC6A1; solute carrier family 6 member
0.0202254	ILMN_1798528	SULT1A2; sulfotransferase family 1A member
0.0202254	ILMN_2232066	ABCB11; ATP binding cassette subfamily B member
0.0204588	ILMN_1689836	C5AR1; complement C5a receptor
0.0204914	ILMN_2335813	GCH1; GTP cyclohydrolase
0.0205974	ILMN_1656913	MDH1; malate dehydrogenase
0.0206493	ILMN_1654861	ACO2; aconitase
0.020661	ILMN_1670542	AK2; adenylate kinase
0.0207234	ILMN_1688959	CD27; CD27
0.0207925	ILMN_2247988	MOCS1; molybdenum cofactor synthesis
0.0208403	ILMN_1728106	TNF; tumor necrosis
0.0209397	ILMN_2403458	SMARCB1; SWI/SNF related
0.0210149	ILMN_2156172	HK2; hexokinase
0.0210149	ILMN_1736757	GNPTAB; N-acetylglucosamine-1-phosphate transferase subunits alpha and
0.0210149	ILMN_1707695	IFIT1; interferon induced protein with tetratricopeptide repeats
0.0210149	ILMN_1691223	ZNF566; zinc finger protein
0.0210149	ILMN_1665319	NRTN;
0.0210231	ILMN_1749009	REXO2; RNA exonuclease
0.0210879	ILMN_1703866	SUPT5H; SPT5 homolog
0.0210879	ILMN_1661039	MRPL30; mitochondrial ribosomal protein
0.0210879	ILMN_2101930	POLG; DNA polymerase gamma
0.0210879	ILMN_1718977	GADD45B; growth arrest and DNA damage inducible
0.0210879	ILMN_1674941	ANO6; anoctamin
0.021159	ILMN_1751753	IDH2; isocitrate dehydrogenase (NADP(+))
0.021159	ILMN_1736796	RB1CC1; RB1 inducible coiled-coil
0.0211742	ILMN_2147471	PI4K2B; phosphatidylinositol 4-kinase type 2
0.0212623	ILMN_2126423	ZNF480; zinc finger protein
0.0213653	ILMN_1693668	WAPL; WAPL cohesin release
0.0214026	ILMN_1815758	GAB2; GRB2 associated binding protein
0.0215486	ILMN_2344130	PSMD4; proteasome 26S subunit ubiquitin receptor
0.0218438	ILMN_1713934	LITAF; lipopolysaccharide induced TNF
0.0218632	ILMN_1693352	MRPL20; mitochondrial ribosomal protein
0.0222864	ILMN_1807397	NDUFB5; NADH:ubiquinone oxidoreductase subunit
0.0223075	ILMN_1658504	CHKA; choline kinase
0.0223075	ILMN_1720241	TRIP12; thyroid hormone receptor interactor
0.0223828	ILMN_1778236	PTPN11; protein tyrosine phosphatase non-receptor type
0.0224058	ILMN_1798380	UBQLN1; ubiquilin
0.0224058	ILMN_1744244	DPAGT1; dolichyl-phosphate N-acetylglucosaminephosphotransferase
0.0225184	ILMN_2045453	CFHR2; complement factor H related
0.0225971	ILMN_1716658	ZNF543; zinc finger protein
0.0227169	ILMN_1693269	GNG8; G protein subunit gamma
0.0227381	ILMN_1797816	RPTOR; regulatory associated protein of MTOR complex
0.0227381	ILMN_1677827	TLR7; toll like receptor
0.0227381	ILMN_1669772	LRP1; LDL receptor related protein
0.0228321	ILMN_1747023	PTGIR; prostaglandin I2
0.022928	ILMN_1766169	BCAT1; branched chain amino acid transaminase
0.0229378	ILMN_1760593	CRY1; cryptochrome circadian regulator
0.0231811	ILMN_1706344	ABHD6; abhydrolase domain containing 6
0.0233113	ILMN_1806040	TYMS; thymidylate
0.0233113	ILMN_1662587	PNPLA7; patatin like phospholipase domain containing
0.0233616	ILMN_1752199	LHPP; phospholysine phosphohistidine inorganic pyrophosphate
0.0234677	ILMN_1802316	SMPD3; sphingomyelin phosphodiesterase
0.0234677	ILMN_1652357	PDHX; pyruvate dehydrogenase complex component
0.0234861	ILMN_1678805	POMT2; protein O-mannosyltransferase
0.0237934	ILMN_1714820	ITGB1; integrin subunit beta
0.0237934	ILMN_1738987	HS2ST1; heparan sulfate 2-O-sulfotransferase
0.0237934	ILMN_1809099	IL33; interleukin
0.0237934	ILMN_1696974	ANG;
0.0238093	ILMN_1668247	LTC4S; leukotriene C4
0.0240888	ILMN_1702683	SLC33A1; solute carrier family 33 member
0.0241074	ILMN_1745110	LAPTM4A; lysosomal protein transmembrane 4
0.0241221	ILMN_1735719	UNG; uracil DNA
0.0243909	ILMN_1659843	DNAJC3; DnaJ heat shock protein family (Hsp40) member
0.0244081	ILMN_1797384	UROS; uroporphyrinogen III
0.0244827	ILMN_1761363	VAMP4; vesicle associated membrane protein
0.0244827	ILMN_1815949	SLC24A4; solute carrier family 24 member
0.0244914	ILMN_1670245	KLF3; KLF transcription factor
0.0247458	ILMN_2198878	INPP4B; inositol polyphosphate-4-phosphatase type II
0.0247458	ILMN_1674072	RBAK; RB associated KRAB zinc
0.0247801	ILMN_1679527	IAPP; islet amyloid
0.0251006	ILMN_1775744	MRPS16; mitochondrial ribosomal protein
0.0251513	ILMN_1732831	CHST7; carbohydrate sulfotransferase
0.0253666	ILMN_2044453	LPAR5; lysophosphatidic acid receptor
0.0253971	ILMN_2126832	SEC24A; SEC24 homolog A
0.0254303	ILMN_1748271	ATF2; activating transcription factor
0.0255101	ILMN_1690342	LTA4H; leukotriene A4
0.0255101	ILMN_1691798	ZNF26; zinc finger protein
0.0255257	ILMN_2364062	ALYREF; Aly/REF export
0.0256798	ILMN_1687315	RXRA; retinoid X receptor
0.0256965	ILMN_1712959	DUSP2; dual specificity phosphatase
0.0256965	ILMN_2168347	EPOR; erythropoietin
0.0259456	ILMN_1779040	INO80B; INO80 complex subunit
0.026025	ILMN_1752793	SAP18; Sin3A associated protein
0.0260934	ILMN_1751258	NDUFA4; NDUFA4 mitochondrial complex
0.02627	ILMN_2157435	DYNLRB1; dynein light chain roadblock-type
0.0264186	ILMN_1689029	WDR7; WD repeat domain
0.0265884	ILMN_1800911	RADIL; Rap associating with DIL
0.026771	ILMN_2411723	RPSA; ribosomal protein
0.0268393	ILMN_1733096	ANAPC2; anaphase promoting complex subunit
0.026862	ILMN_1811433	RPL8; ribosomal protein
0.0269525	ILMN_1687840	ABCB7; ATP binding cassette subfamily B member
0.0269836	ILMN_1810901	RNASEH2A; ribonuclease H2 subunit
0.0270077	ILMN_1659259	PRPF6; pre-mRNA processing factor
0.0270077	ILMN_2232936	UQCRH; ubiquinol-cytochrome c reductase hinge
0.0270077	ILMN_1763080	QARS1; glutaminyl-tRNA synthetase
0.0271449	ILMN_1694027	SESN3; sestrin
0.0271449	ILMN_2181363	UBE3C; ubiquitin protein ligase
0.0272557	ILMN_1703949	KPNB1; karyopherin subunit beta
0.0272591	ILMN_1751887	PREP; prolyl
0.0272591	ILMN_1794260	KDM2B; lysine demethylase
0.0272591	ILMN_1803398	SRF; serum response
0.0274217	ILMN_1726104	ANAPC15; anaphase promoting complex subunit
0.0276052	ILMN_2147424	SERPINB10; serpin family B member
0.028062	ILMN_2146968	ZNF510; zinc finger protein
0.0280813	ILMN_2157951	STX6; syntaxin
0.0283132	ILMN_1759250	TAP2; transporter 2
0.028399	ILMN_1802653	EBI3; Epstein-Barr virus induced
0.0285909	ILMN_1652287	NOG;
0.02865	ILMN_1694776	SCP2; sterol carrier protein
0.0286863	ILMN_1732750	COA4; cytochrome c oxidase assembly factor 4
0.0287582	ILMN_1724811	PARN; poly(A)-specific
0.0288398	ILMN_1786972	SARS1; seryl-tRNA synthetase
0.0288398	ILMN_1743847	ACAP3; ArfGAP with coiled-coil
0.0288398	ILMN_1687998	LPGAT1; lysophosphatidylglycerol acyltransferase
0.0288398	ILMN_1758895	CTSK; cathepsin
0.0288462	ILMN_2221046	GM2A; ganglioside GM2
0.0289558	ILMN_1731891	UBXN8; UBX domain protein
0.0289686	ILMN_1760620	TMEM33; transmembrane protein
0.0290012	ILMN_1803194	GALK1; galactokinase
0.0294918	ILMN_1713013	PLD3; phospholipase D family member
0.0294918	ILMN_1783852	CD164; CD164
0.0295181	ILMN_1770378	ANAPC10; anaphase promoting complex subunit
0.0299332	ILMN_1716876	MED27; mediator complex subunit
0.0299332	ILMN_1807925	GNG2; G protein subunit gamma
0.0300268	ILMN_1753010	GATB; glutamyl-tRNA amidotransferase subunit
0.0300268	ILMN_2197846	HADHB; hydroxyacyl-CoA dehydrogenase trifunctional multienzyme complex subunit
0.0300363	ILMN_2405756	VAMP1; vesicle associated membrane protein
0.0300363	ILMN_2190084	VAMP8; vesicle associated membrane protein
0.0300652	ILMN_2386355	CSNK2A1; casein kinase 2 alpha
0.0300652	ILMN_1756204	RPS6KA4; ribosomal protein S6 kinase
0.0301676	ILMN_1671766	F12; coagulation factor
0.0301676	ILMN_1766363	FLT3; fms related receptor tyrosine kinase
0.030276	ILMN_1781870	RBM8A; RNA binding motif protein
0.0305288	ILMN_1795247	ARID2; AT-rich interaction domain
0.0305501	ILMN_2048326	RPS27A; ribosomal protein
0.0305919	ILMN_1653385	KIF3A; kinesin family member
0.0308121	ILMN_1788363	MLH1; mutL homolog
0.030842	ILMN_1721127	H3C4; H3 clustered histone
0.030842	ILMN_1790973	CDS2; CDP-diacylglycerol synthase
0.0309504	ILMN_2384056	GPER1; G protein-coupled estrogen receptor
0.0310962	ILMN_1791306	IDNK; IDNK
0.0310998	ILMN_1747318	PATJ; PATJ crumbs cell polarity complex
0.0310998	ILMN_1653712	UAP1L1; UDP-N-acetylglucosamine pyrophosphorylase 1 like
0.0311543	ILMN_1770635	SOX2; SRY-box transcription factor
0.0312104	ILMN_1760855	OCRL; OCRL inositol
0.0312104	ILMN_1660847	PFKFB3; 6-phosphofructo-2-kinase/fructose-2
0.0312104	ILMN_1792947	ESCO2; establishment of sister chromatid cohesion N-acetyltransferase
0.0312604	ILMN_1768870	CAPZA2; capping actin protein of muscle Z-line subunit alpha
0.0314071	ILMN_1751445	PPY; pancreatic
0.0314493	ILMN_1661170	NDUFB8; NADH:ubiquinone oxidoreductase subunit
0.031608	ILMN_1723793	PALB2; partner and localizer of
0.031608	ILMN_1693910	IL15RA; interleukin 15 receptor subunit
0.0317162	ILMN_1692123	ELOVL3; ELOVL fatty acid elongase
0.031792	ILMN_1737819	PPP1R17; protein phosphatase 1 regulatory subunit
0.031792	ILMN_1777663	TOP2B; DNA topoisomerase II
0.0318332	ILMN_1741556	MTMR1; myotubularin related protein
0.0318804	ILMN_1712718	BPNT1; 3'(2')
0.0318895	ILMN_1699357	SLC22A5; solute carrier family 22 member
0.0319842	ILMN_2221336	QRFPR; pyroglutamylated RFamide peptide
0.0319842	ILMN_2331636	ACACA; acetyl-CoA carboxylase
0.0319842	ILMN_1781057	IFNW1; interferon omega
0.032053	ILMN_2232430	NMD3; NMD3 ribosome export
0.0321841	ILMN_1708611	RDX;
0.0322075	ILMN_1784238	SEC22B; SEC22 homolog B
0.0322075	ILMN_1729167	EFL1; elongation factor like GTPase
0.0323665	ILMN_1659027	SLC2A1; solute carrier family 2 member
0.0324003	ILMN_1800425	SLC9A1; solute carrier family 9 member
0.0324559	ILMN_1732071	H2BC21; H2B clustered histone
0.0324623	ILMN_1655642	FANCI; FA complementation group
0.0326384	ILMN_1701507	EHHADH; enoyl-CoA hydratase and 3-hydroxyacyl CoA
0.032665	ILMN_1717261	HLA-DRB3; major histocompatibility complex
0.032665	ILMN_1738642	CMPK1; cytidine/uridine monophosphate kinase
0.032665	ILMN_1728914	PRUNE1; prune exopolyphosphatase
0.0327356	ILMN_2379520	HAGH; hydroxyacylglutathione
0.03279	ILMN_1719471	MSH3; mutS homolog
0.032827	ILMN_2392043	SPI1; Spi-1
0.0330151	ILMN_1681503	MCM2; minichromosome maintenance complex component
0.0330151	ILMN_2346358	TAF1; TATA-box binding protein associated factor
0.03302	ILMN_1750102	EME1; essential meiotic structure-specific endonuclease
0.0332216	ILMN_1706505	COL5A1; collagen type V alpha 1
0.0332488	ILMN_2403664	POMC;
0.0333267	ILMN_1731670	LPA;
0.0334728	ILMN_2370464	ATRIP; ATR interacting
0.0334996	ILMN_1655894	MYL1; myosin light chain
0.0335597	ILMN_1658962	LCP2; lymphocyte cytosolic protein
0.0336734	ILMN_1743142	CERS3; ceramide synthase
0.0337297	ILMN_1729417	GNE; glucosamine (UDP-N-acetyl)-2-epimerase/N-acetylmannosamine
0.0337297	ILMN_2188862	GDF15; growth differentiation factor
0.0337828	ILMN_1779828	EDEM1; ER degradation enhancing alpha-mannosidase like protein
0.0337828	ILMN_1747911	CDK1; cyclin dependent kinase
0.0338724	ILMN_1682459	TUBB4A; tubulin beta 4A class
0.0341495	ILMN_2059357	KLRC2; killer cell lectin like receptor
0.0342452	ILMN_1807283	NDST1; N-deacetylase and N-sulfotransferase
0.0344145	ILMN_1793870	IL1RAP; interleukin 1 receptor accessory
0.0345489	ILMN_1798546	HDAC6; histone deacetylase
0.0346813	ILMN_2119774	CYP2R1; cytochrome P450 family 2 subfamily R member
0.0347617	ILMN_1737862	PSMB4; proteasome 20S subunit beta
0.0347617	ILMN_1664348	PNPLA4; patatin like phospholipase domain containing
0.0348766	ILMN_1782419	GNG11; G protein subunit gamma
0.0352826	ILMN_2096116	HSP90B1; heat shock protein 90 beta family member
0.0352888	ILMN_1702171	LPCAT1; lysophosphatidylcholine acyltransferase
0.0353477	ILMN_1691736	ST6GALNAC6; ST6 N-acetylgalactosaminide alpha-2
0.0353477	ILMN_1694061	TRAF3IP2; TRAF3 interacting protein
0.0354247	ILMN_1806779	ZNF155; zinc finger protein
0.0354989	ILMN_2365686	ALG8; ALG8
0.0354989	ILMN_2137789	KLF4; KLF transcription factor
0.0356514	ILMN_2401155	PUM1; pumilio RNA binding family member
0.0356514	ILMN_1662824	MADCAM1; mucosal vascular addressin cell adhesion molecule
0.0356514	ILMN_1722218	MBOAT7; membrane bound O-acyltransferase domain containing
0.0358245	ILMN_2205963	VSIR; V-set immunoregulatory
0.0358966	ILMN_1746604	IL6ST; interleukin 6 cytokine family signal
0.0360045	ILMN_1742089	NLN;
0.0360554	ILMN_1779547	HPSE;
0.0361261	ILMN_2361643	RRAGB; Ras related GTP binding
0.0361261	ILMN_1725738	MKNK1; MAPK interacting serine/threonine kinase
0.0361518	ILMN_1682264	DCAF7; DDB1 and CUL4 associated factor
0.0361824	ILMN_1690105	STAT1; signal transducer and activator of transcription
0.0361824	ILMN_1734231	DDOST; dolichyl-diphosphooligosaccharide--protein glycosyltransferase non-catalytic
0.0361824	ILMN_1743067	ZNF701; zinc finger protein
0.036229	ILMN_1694799	PIAS2; protein inhibitor of activated STAT
0.036301	ILMN_1752837	ARL8B; ADP ribosylation factor like GTPase
0.036301	ILMN_2049303	ECI1; enoyl-CoA delta isomerase
0.036301	ILMN_2330806	MYO18A; myosin
0.0363012	ILMN_1722662	RAD23B; RAD23 homolog B
0.0363729	ILMN_1712283	WNT10B; Wnt family member
0.0363866	ILMN_1804562	SLC31A1; solute carrier family 31 member
0.0364454	ILMN_1701914	CD274; CD274
0.0364454	ILMN_1685763	WDR45B; WD repeat domain
0.0364454	ILMN_1798742	CLCNKB; chloride voltage-gated channel
0.0364604	ILMN_1778203	CLN5; CLN5 intracellular trafficking
0.0364692	ILMN_1781824	FASLG; Fas
0.0364692	ILMN_1801605	BIRC6; baculoviral IAP repeat containing
0.0364692	ILMN_1796523	FNIP1; folliculin interacting protein
0.0368561	ILMN_1729161	NOTCH1; notch receptor
0.0369438	ILMN_1707816	ZNF527; zinc finger protein
0.0371053	ILMN_1707312	NFIL3; nuclear factor
0.0371053	ILMN_1730209	OR5A1; olfactory receptor family 5 subfamily A member
0.0371112	ILMN_1764321	ACOT4; acyl-CoA thioesterase
0.0371195	ILMN_1737805	TPCN1; two pore segment channel
0.0371541	ILMN_1782021	ZNF707; zinc finger protein
0.0372446	ILMN_1753196	PTTG1; PTTG1 regulator of sister chromatid separation
0.037448	ILMN_1662364	AARS1; alanyl-tRNA synthetase
0.0375149	ILMN_1664449	ALG5; ALG5 dolichyl-phosphate
0.0375687	ILMN_2327812	IL5RA; interleukin 5 receptor subunit
0.0375698	ILMN_1738869	GALNT13; polypeptide N-acetylgalactosaminyltransferase
0.0378382	ILMN_1773865	HSPA5; heat shock protein family A (Hsp70) member
0.0378382	ILMN_1805271	ZNF721; zinc finger protein
0.0380104	ILMN_1810467	PPP2R1A; protein phosphatase 2 scaffold subunit
0.0380104	ILMN_1662049	AGPAT5; 1-acylglycerol-3-phosphate O-acyltransferase
0.0384906	ILMN_1793990	ID2; inhibitor of DNA binding
0.0385482	ILMN_1755115	RPL23; ribosomal protein
0.0386445	ILMN_1677043	AKR7A2; aldo-keto reductase family 7 member
0.0386731	ILMN_1758281	CALCRL; calcitonin receptor like
0.0388693	ILMN_1693207	KIR2DL4; killer cell immunoglobulin like receptor
0.0388693	ILMN_2214910	EPHB4; EPH receptor
0.0388693	ILMN_1754199	BCL7B; BAF chromatin remodeling complex subunit
0.0388952	ILMN_2126802	RPS27L; ribosomal protein S27
0.0392505	ILMN_1795495	ERCC5; ERCC excision repair 5
0.0392505	ILMN_1751572	TLE1; TLE family member 1
0.0392642	ILMN_1742123	H2AB1; H2A.B variant histone
0.0392642	ILMN_1745299	FABP7; fatty acid binding protein
0.0392767	ILMN_1675848	MYL12A; myosin light chain
0.0392767	ILMN_1778374	BSG; basigin (Ok blood
0.0392767	ILMN_1783753	TXNDC12; thioredoxin domain containing
0.0392767	ILMN_1670218	EXOSC6; exosome component
0.0392767	ILMN_1664630	CHEK1; checkpoint kinase
0.0395163	ILMN_1661337	SRM; spermidine
0.0395513	ILMN_1796749	KIF1C; kinesin family member
0.0397794	ILMN_1707627	TPI1; triosephosphate isomerase
0.0397883	ILMN_2348503	PPIE; peptidylprolyl isomerase
0.0397883	ILMN_1793241	SRD5A1; steroid 5 alpha-reductase
0.0400003	ILMN_1751174	CLDN14; claudin
0.0400003	ILMN_1718565	CDKN1C; cyclin dependent kinase inhibitor
0.0400003	ILMN_1749362	CD28; CD28
0.0402038	ILMN_1652787	PIK3AP1; phosphoinositide-3-kinase adaptor protein
0.0402315	ILMN_2070072	RPS7; ribosomal protein
0.0404623	ILMN_1759003	SNX12; sorting nexin
0.0406781	ILMN_2342579	IL7R; interleukin 7
0.0407545	ILMN_2123525	SYCP3; synaptonemal complex protein
0.0407572	ILMN_2041046	CKS1B; CDC28 protein kinase regulatory subunit
0.0407955	ILMN_1728369	CLCN4; chloride voltage-gated channel
0.0410831	ILMN_1750678	TIMD4; T cell immunoglobulin and mucin domain containing
0.0411864	ILMN_2230624	RPL18; ribosomal protein
0.0412368	ILMN_1721034	ZNF227; zinc finger protein
0.0412789	ILMN_1748109	PEX1; peroxisomal biogenesis factor
0.0414006	ILMN_1802603	RFNG; RFNG O-fucosylpeptide
0.0414006	ILMN_2251279	WDR45; WD repeat domain
0.0414782	ILMN_1798971	FZD5; frizzled class receptor
0.041754	ILMN_1717572	PGA5; pepsinogen
0.0420457	ILMN_1737709	RPL10L; ribosomal protein L10
0.0420457	ILMN_1800197	MRPL36; mitochondrial ribosomal protein
0.0422023	ILMN_1737015	RPL39; ribosomal protein
0.0422672	ILMN_1786976	RAB22A; RAB22A
0.0423414	ILMN_1652580	POLD1; DNA polymerase delta 1
0.042493	ILMN_1683737	SNX32; sorting nexin
0.0425777	ILMN_1749081	AUTS2; activator of transcription and developmental regulator
0.0425777	ILMN_2319344	APEX1; apurinic/apyrimidinic endodeoxyribonuclease
0.0425777	ILMN_1797056	TAF5L; TATA-box binding protein associated factor 5
0.0426064	ILMN_1759883	SRP9; signal recognition particle
0.042648	ILMN_1753823	IL17D; interleukin
0.0429532	ILMN_1681829	ZNF606; zinc finger protein
0.0430922	ILMN_1744604	CYBA; cytochrome b-245 alpha
0.0430922	ILMN_1727001	DDX46; DEAD-box helicase
0.0430922	ILMN_1780758	POLR1A; RNA polymerase I subunit
0.0431417	ILMN_2383097	RPL17; ribosomal protein
0.0433124	ILMN_2415572	GALC;
0.0433124	ILMN_1792415	POMGNT2; protein O-linked mannose N-acetylglucosaminyltransferase 2 (beta
0.0438089	ILMN_1652379	SUCLG2; succinate-CoA ligase GDP-forming subunit
0.043812	ILMN_2379130	IRAK1; interleukin 1 receptor associated kinase
0.0441259	ILMN_1745991	GNRH1; gonadotropin releasing hormone
0.044226	ILMN_1714349	GLCE; glucuronic acid
0.0442338	ILMN_1763723	PTDSS2; phosphatidylserine synthase
0.0442983	ILMN_2148360	ADAM10; ADAM metallopeptidase domain
0.0442983	ILMN_1728011	NLGN4X; neuroligin 4
0.0444944	ILMN_1739821	EIF2S1; eukaryotic translation initiation factor 2 subunit
0.0445813	ILMN_1681526	SLC5A1; solute carrier family 5 member
0.0446098	ILMN_1769545	PRPF19; pre-mRNA processing factor
0.044674	ILMN_1762747	RPL15; ribosomal protein
0.0447065	ILMN_1755134	HSPA4; heat shock protein family A (Hsp70) member
0.044805	ILMN_2340259	PDE4B; phosphodiesterase
0.044805	ILMN_1690136	NIPBL; NIPBL cohesin loading
0.0449609	ILMN_1753627	DOLK; dolichol
0.0449609	ILMN_1775082	AGL; amylo-alpha-1
0.0451894	ILMN_1659063	OR51G1; olfactory receptor family 51 subfamily G member
0.0451894	ILMN_1674866	TADA3; transcriptional adaptor
0.0451995	ILMN_1653292	PFKFB4; 6-phosphofructo-2-kinase/fructose-2
0.04523	ILMN_1691466	YES1; YES proto-oncogene 1
0.0454571	ILMN_1715896	PMVK; phosphomevalonate
0.0454571	ILMN_1770936	COQ5; coenzyme Q5
0.0455301	ILMN_1680937	H2BC4; H2B clustered histone
0.0456363	ILMN_1776640	MPL; MPL proto-oncogene
0.0457586	ILMN_2166384	IPO5; importin
0.0458745	ILMN_2397954	PARP3; poly(ADP-ribose) polymerase family member
0.0458873	ILMN_1685898	SRC; SRC proto-oncogene
0.0458873	ILMN_2154322	SEMA3E; semaphorin
0.0461616	ILMN_2396996	PPCS; phosphopantothenoylcysteine
0.0461616	ILMN_1660815	CAB39L; calcium binding protein 39
0.0461616	ILMN_2124064	REL; REL proto-oncogene
0.0462617	ILMN_2235679	ARHGEF7; Rho guanine nucleotide exchange factor
0.0463957	ILMN_1690040	TM7SF2; transmembrane 7 superfamily member
0.0463957	ILMN_1750130	GSPT1; G1 to S phase transition
0.0463957	ILMN_1782045	FKBP4; FKBP prolyl isomerase
0.0463957	ILMN_2127416	GSR; glutathione-disulfide
0.0463991	ILMN_2322100	GRIA4; glutamate ionotropic receptor AMPA type subunit
0.0464641	ILMN_1752895	STX8; syntaxin
0.0464732	ILMN_1731546	RPL26; ribosomal protein
0.0464832	ILMN_1722981	TLR5; toll like receptor
0.0465592	ILMN_1684945	KCNJ3; potassium inwardly rectifying channel subfamily J member
0.0467872	ILMN_1700432	ITPKB; inositol-trisphosphate 3-kinase
0.0467872	ILMN_1741176	CHMP2B; charged multivesicular body protein
0.046862	ILMN_1741356	PRICKLE1; prickle planar cell polarity protein
0.0469412	ILMN_1783448	DYNC1LI2; dynein cytoplasmic 1 light intermediate chain
0.0475188	ILMN_2216582	LYL1; LYL1 basic helix-loop-helix family
0.0475188	ILMN_2404493	CACNA2D4; calcium voltage-gated channel auxiliary subunit alpha2delta
0.0478277	ILMN_1729051	MSH6; mutS homolog
0.0478277	ILMN_2158336	SH3GLB2; SH3 domain containing GRB2 like
0.0479167	ILMN_2120273	AP1S2; adaptor related protein complex 1 subunit sigma
0.0480342	ILMN_1807372	ADORA2A; adenosine A2a
0.0480342	ILMN_1800142	LAMB3; laminin subunit beta
0.0480947	ILMN_1654866	RANBP2; RAN binding protein
0.0488305	ILMN_1727184	WDR36; WD repeat domain
0.048832	ILMN_1810651	F9; coagulation factor
0.0492344	ILMN_1704557	RPS6KB1; ribosomal protein S6 kinase
0.0492344	ILMN_1701331	UBE2M; ubiquitin conjugating enzyme E2
0.0492425	ILMN_1688666	H2BC9; H2B clustered histone
0.0492425	ILMN_1734410	BNIP1; BCL2 interacting protein
0.0493396	ILMN_1671067	MED13; mediator complex subunit
0.0494675	ILMN_2342651	OR11H12; olfactory receptor family 11 subfamily H member
0.0494675	ILMN_1710740	C2; complement
0.0495265	ILMN_2409596	RAB11FIP1; RAB11 family interacting protein
0.0497034	ILMN_1792323	HDC; histidine
0.0497449	ILMN_1684051	WASF2; WASP family member
0.0498117	ILMN_2181064	GBA3; glucosylceramidase beta 3

## Sheet: Supp. Table S3
	median	median_perc	mean	std	min	max	over_threshold	names	genelist	limma
ILMN_1783142	0.016481	77.2048	0.0283539	0.0298891	0	0.114149	True	RPS4Y1; ribosomal protein S4 Y-linked		0
ILMN_2191331	0.00201929	9.45933	0.00393067	0.00510474	0	0.0270471	True	RPS4Y2; ribosomal protein S4 Y-linked		1.35953e-220
ILMN_1707308	0.000136912	0.641362	0.000573424	0.000918242	0	0.00624374	False	IKBKG; inhibitor of nuclear factor kappa B kinase regulatory subunit
ILMN_1714965	0.000123482	0.578448	0.00154374	0.00344164	0	0.0192367	False	NFKB1; nuclear factor kappa B subunit
ILMN_1670302	6.2665e-05	0.293553	0.000679771	0.00120781	0	0.0097128	False	HK3; hexokinase		0.00554863
ILMN_1713124	5.52939e-05	0.259023	0.000961751	0.00230091	0	0.0212493	False	AKR1C3; aldo-keto reductase family 1 member		1.49552e-21
ILMN_2396444	5.27807e-05	0.24725	0.00184091	0.003476	0	0.0272923	False	CD14; CD14		8.95372e-07
ILMN_1766275	5.15805e-05	0.241628	0.00122889	0.0024919	0	0.0247286	False	PIK3CD; phosphatidylinositol-4
ILMN_1731292	4.76002e-05	0.222982	0.000825404	0.0018662	0	0.0213012	False	CA5A; carbonic anhydrase
ILMN_2176063	3.94922e-05	0.185	0.000705239	0.00150563	0	0.0118618	False	FCGR1A; Fc gamma receptor		6.70867e-05
ILMN_1709795	3.89606e-05	0.18251	0.000363244	0.000577204	0	0.00397064	False	RAC2; Rac family small GTPase
ILMN_2400292	3.18861e-05	0.14937	0.000548997	0.00102498	0	0.00832824	False	MAPK9; mitogen-activated protein kinase		6.68844e-06
ILMN_1699651	2.7914e-05	0.130763	0.000249252	0.000423225	0	0.00250371	False	IL6; interleukin
ILMN_1687315	2.70891e-05	0.126898	0.000391711	0.000719993	0	0.00417622	False	RXRA; retinoid X receptor		0.0256798
ILMN_1713603	2.46705e-05	0.115568	0.000490965	0.0011515	0	0.00653677	False	PRKCB; protein kinase C
ILMN_1748281	2.44662e-05	0.114611	0.00031301	0.000671713	0	0.00600263	False	MAPK10; mitogen-activated protein kinase
ILMN_2366634	2.40891e-05	0.112845	0.000323896	0.00064258	0	0.00491805	False	PKM; pyruvate kinase		4.32928e-06
ILMN_1796316	2.25196e-05	0.105492	0.000565619	0.00117567	0	0.00653084	False	MMP9; matrix metallopeptidase
ILMN_2196097	2.24823e-05	0.105318	0.000231319	0.000411171	0	0.0032411	False	PPP2CA; protein phosphatase 2 catalytic subunit
ILMN_1781290	2.18883e-05	0.102535	0.000393488	0.000798327	0	0.00632408	False	RHOA; ras homolog family member
ILMN_2293692	2.14455e-05	0.100461	0.000149125	0.000270388	0	0.00211329	False	CREBBP; CREB binding
ILMN_1651498	2.00728e-05	0.0940305	0.000269644	0.000544442	0	0.0032169	False	GADD45G; growth arrest and DNA damage inducible
ILMN_1692895	1.92323e-05	0.0900932	0.000343274	0.000589269	0	0.0050243	False	PIK3R3; phosphoinositide-3-kinase regulatory subunit
ILMN_1695311	1.7452e-05	0.0817533	0.00022115	0.000425378	0	0.0030588	False	HLA-DMA; major histocompatibility complex
ILMN_1802414	1.73365e-05	0.0812126	0.000448308	0.00134204	0	0.0129141	False	CA13; carbonic anhydrase
ILMN_1810595	1.72941e-05	0.0810137	0.000296428	0.000629765	0	0.00432797	False	PLA2G4E; phospholipase A2 group
ILMN_1782560	1.65992e-05	0.0777585	0.000336775	0.000649185	0	0.00576454	False	CD86; CD86		1.26663e-06
ILMN_1726565	1.55818e-05	0.0729925	0.000940983	0.00162285	0	0.00842816	False	PIK3R2; phosphoinositide-3-kinase regulatory subunit
ILMN_1689836	1.49578e-05	0.0700694	0.00106171	0.0027423	0	0.0122818	False	C5AR1; complement C5a receptor		0.0204588
ILMN_1793859	1.4689e-05	0.0688103	0.00119253	0.00234401	0	0.0141028	False	ALDH2; aldehyde dehydrogenase 2 family		1.06239e-07
ILMN_1666966	1.45134e-05	0.0679876	0.000192372	0.000498526	0	0.00600969	False	INS;
ILMN_1706775	1.43385e-05	0.0671682	0.000231081	0.000446539	0	0.00296808	False	GCK;
ILMN_1780693	1.41294e-05	0.0661889	9.67667e-05	0.000204152	0	0.00146698	False	HSD3B1; hydroxy-delta-5-steroid dehydrogenase
ILMN_1806023	1.40899e-05	0.0660037	0.000340202	0.000706632	0	0.00662904	False	JUN; Jun proto-oncogene		1.06001e-06
ILMN_1754440	1.39974e-05	0.0655703	0.000100061	0.000240134	0	0.00411375	False	ADCY8; adenylate cyclase
ILMN_1661264	1.39777e-05	0.065478	0.000540368	0.00110084	0	0.0101828	False	SHMT2; serine hydroxymethyltransferase
ILMN_1784863	1.32357e-05	0.0620021	0.000398101	0.000935961	0	0.0112313	False	CD36; CD36		9.91999e-08
ILMN_1705396	1.31017e-05	0.0613745	0.000256899	0.000460386	0	0.00262828	False	PIK3CA; phosphatidylinositol-4
ILMN_1815719	1.30142e-05	0.0609649	0.000782947	0.00241298	0	0.012902	False	PLCG2; phospholipase C gamma
ILMN_1677273	1.26621e-05	0.0593153	0.000170702	0.000277141	0	0.00187454	False	TH; tyrosine
ILMN_1690314	1.2462e-05	0.0583778	0.000157318	0.000325617	0	0.00241247	False	PRKACB; protein kinase cAMP-activated catalytic subunit
ILMN_2109489	1.22655e-05	0.0574575	0.00073697	0.00142023	0	0.0108473	False	GZMB; granzyme		2.00146e-07
ILMN_1752592	1.21915e-05	0.0571108	0.000494044	0.00136122	0	0.017049	False	HLA-DRB4; major histocompatibility complex		0.00400444
ILMN_1784459	1.19934e-05	0.0561828	0.000254511	0.000462177	0	0.00263317	False	MMP3; matrix metallopeptidase
ILMN_1808713	1.19558e-05	0.0560067	0.000142532	0.000292457	0	0.00239012	False	HSD17B2; hydroxysteroid 17-beta dehydrogenase
ILMN_1680618	1.16026e-05	0.054352	0.000610499	0.00126478	0	0.0146612	False	MYC; MYC proto-oncogene		0.000984586
ILMN_2307744	1.14036e-05	0.0534199	0.000143783	0.000356334	0	0.00398338	False	CD46; CD46
ILMN_1772218	1.13407e-05	0.0531254	0.000457596	0.00113345	0	0.00904492	False	HLA-DPA1; major histocompatibility complex		2.68265e-07
ILMN_1685009	1.12038e-05	0.0524837	0.000269546	0.000451509	0	0.00298704	False	ITGAM; integrin subunit alpha		0.0152015
ILMN_1808939	1.10533e-05	0.0517787	0.0034209	0.00547127	0	0.0251091	False	RPS6; ribosomal protein
ILMN_2342579	1.07433e-05	0.0503269	0.000339064	0.00115588	0	0.0108871	False	IL7R; interleukin 7		0.0406781
ILMN_1658883	1.07346e-05	0.0502862	0.000379742	0.000844834	0	0.00735988	False	ARAF; A-Raf proto-oncogene
ILMN_1694240	1.07054e-05	0.0501493	0.000240904	0.000468439	0	0.00376019	False	MAP2K1; mitogen-activated protein kinase kinase
ILMN_1664047	1.04861e-05	0.0491219	0.000303437	0.000708024	0	0.00787149	False	CACNA1E; calcium voltage-gated channel subunit alpha1		0.000164164
ILMN_1751079	1.0429e-05	0.0488544	0.000593795	0.00188977	0	0.0154292	False	TAP1; transporter 1		1.71285e-06
ILMN_2083469	1.00812e-05	0.0472251	0.000502081	0.00099518	0	0.0111654	False	IRS2; insulin receptor substrate		0.018801
ILMN_1805175	9.9918e-06	0.0468063	0.000240985	0.000705948	0	0.00871999	False	TGFA; transforming growth factor		4.26627e-06
ILMN_1744665	9.89128e-06	0.0463355	0.000125262	0.000270127	0	0.00220926	False	EP300; E1A binding protein
ILMN_1730002	9.80591e-06	0.0459356	0.000165347	0.000349162	0	0.00324071	False	ACSBG2; acyl-CoA synthetase bubblegum family member
ILMN_1706217	9.56287e-06	0.044797	0.000299031	0.000687963	0	0.00437633	False	TLR4; toll like receptor
ILMN_2121979	9.51465e-06	0.0445711	0.000249289	0.000847005	0	0.00744955	False	UGT2A3; UDP glucuronosyltransferase family 2 member
ILMN_1701507	9.46139e-06	0.0443217	0.000107998	0.000256691	0	0.00159156	False	EHHADH; enoyl-CoA hydratase and 3-hydroxyacyl CoA		0.0326384
ILMN_1733841	9.33359e-06	0.043723	0.000225658	0.000476146	0	0.00279891	False	TCF7L1; transcription factor 7 like
ILMN_1740996	9.20837e-06	0.0431364	0.00083972	0.00255684	0	0.0249285	False	CA3; carbonic anhydrase
ILMN_1748797	9.01197e-06	0.0422164	0.000332586	0.000601205	0	0.00360756	False	GRB2; growth factor receptor bound protein
ILMN_1680996	8.95469e-06	0.041948	0.000166848	0.000399789	0	0.00304102	False	ALOX5; arachidonate
ILMN_1706677	8.75182e-06	0.0409977	0.000195953	0.000408134	0	0.00312628	False	MAPK1; mitogen-activated protein kinase
ILMN_1778457	8.56463e-06	0.0401208	0.000133431	0.00025605	0	0.00166319	False	IL18; interleukin
ILMN_1797786	8.20435e-06	0.0384331	0.000418029	0.000715114	0	0.00448392	False	MAPK12; mitogen-activated protein kinase
ILMN_1678669	8.16536e-06	0.0382504	0.000169511	0.000676563	0	0.00678266	False	RRM2; ribonucleotide reductase regulatory subunit
ILMN_1678579	8.12215e-06	0.038048	0.000114799	0.000246877	0	0.00209801	False	CPT2; carnitine palmitoyltransferase		0.00557444
ILMN_1746493	8.0511e-06	0.0377152	0.00025007	0.000503991	0	0.00326763	False	MDM2; MDM2
ILMN_1682738	8.01528e-06	0.0375474	0.00015093	0.000322983	0	0.00286676	False	SMAD3; SMAD family member
ILMN_1713491	7.99123e-06	0.0374347	2.96409e-05	4.84962e-05	0	0.000355679	False	VAMP2; vesicle associated membrane protein
ILMN_1691855	7.9807e-06	0.0373854	0.000100059	0.000240471	0	0.00222628	False	CACNA1B; calcium voltage-gated channel subunit alpha1
ILMN_1705183	7.80957e-06	0.0365838	0.00105859	0.00348255	0	0.0331513	False	MPO;		1.53857e-31
ILMN_1701731	7.79488e-06	0.0365149	0.00016881	0.00049279	0	0.00419549	False	AKR1B1; aldo-keto reductase family 1 member
ILMN_1739967	7.76415e-06	0.0363709	0.000408188	0.00101138	0	0.00572686	False	TBK1; TANK binding kinase
ILMN_1809003	7.75226e-06	0.0363152	0.000127604	0.000331046	0	0.00364864	False	CBR1; carbonyl reductase
ILMN_2394421	7.67834e-06	0.035969	6.84254e-05	0.000158554	0	0.00209007	False	G6PC2; glucose-6-phosphatase catalytic subunit
ILMN_2364357	7.62139e-06	0.0357022	0.000432303	0.000927403	0	0.00664337	False	RPS6KB2; ribosomal protein S6 kinase		0.00027171
ILMN_1708790	7.49254e-06	0.0350986	0.000828228	0.00234606	0	0.0246212	False	CA6; carbonic anhydrase
ILMN_2120555	7.1481e-06	0.0334851	0.000134631	0.000268908	0	0.00203932	False	ADCY1; adenylate cyclase
ILMN_2364384	6.95384e-06	0.0325751	7.56557e-05	0.000178808	0	0.00124739	False	PPARG; peroxisome proliferator activated receptor
ILMN_1777233	6.90004e-06	0.032323	0.000247856	0.000579194	0	0.00602298	False	E2F2; E2F transcription factor
ILMN_1677440	6.83421e-06	0.0320147	0.000384639	0.00118324	0	0.0126454	False	ATP6AP2; ATPase H+ transporting accessory protein
ILMN_2164152	6.64713e-06	0.0311383	9.01477e-05	0.00019014	0	0.00133697	False	ENPEP; glutamyl
ILMN_1739946	6.60011e-06	0.030918	0.000135583	0.00032581	0	0.00337196	False	VKORC1; vitamin K epoxide reductase complex subunit
ILMN_1693338	6.33701e-06	0.0296856	0.000333575	0.000823012	0	0.0137531	False	CYP1B1; cytochrome P450 family 1 subfamily B member		0.00026396
ILMN_2121389	6.31955e-06	0.0296038	0.000340569	0.000810257	0	0.00543608	False	ACOT1; acyl-CoA thioesterase
ILMN_1781819	6.3097e-06	0.0295576	0.000114755	0.000242599	0	0.00209434	False	PAPSS1; 3'-phosphoadenosine 5'-phosphosulfate synthase
ILMN_1760280	6.19353e-06	0.0290134	6.96295e-05	0.000176447	0	0.00112578	False	NXT1; nuclear transport factor 2 like export factor
ILMN_1804283	6.06853e-06	0.0284279	0.000216961	0.000436673	0	0.00391367	False	GNAS; GNAS complex
ILMN_1808405	5.99972e-06	0.0281056	0.000419317	0.000858631	0	0.00868154	False	HLA-DQA1; major histocompatibility complex
ILMN_1767113	5.96912e-06	0.0279622	0.000114123	0.000267785	0	0.0029122	False	AOX1; aldehyde oxidase
ILMN_1690733	5.93891e-06	0.0278207	7.0423e-05	0.000149889	0	0.00183574	False	EGF; epidermal growth
ILMN_1670918	5.90772e-06	0.0276746	9.52656e-05	0.000260695	0	0.00255792	False	INSR; insulin
ILMN_2375879	5.89421e-06	0.0276113	5.86831e-05	0.000165747	0	0.00203452	False	VEGFA; vascular endothelial growth factor
ILMN_1763999	5.86713e-06	0.0274844	0.000127213	0.000305046	0	0.00224993	False	AKR1B15; aldo-keto reductase family 1 member
ILMN_1807106	5.80029e-06	0.0271713	0.000160105	0.000286473	0	0.00153088	False	LDHA; lactate dehydrogenase		0.0188438
ILMN_2188959	5.75649e-06	0.0269661	0.000162418	0.000373021	0	0.00267927	False	ACOT2; acyl-CoA thioesterase
ILMN_1727142	5.73893e-06	0.0268839	0.000228812	0.000512095	0	0.00369332	False	IKBKB; inhibitor of nuclear factor kappa B kinase subunit		0.0114105
ILMN_1667081	5.60074e-06	0.0262365	0.000675845	0.00169932	0	0.0117517	False	CCND2; cyclin		0.0103821
ILMN_1761789	5.58478e-06	0.0261618	0.000964412	0.00209007	0	0.0133376	False	CA7; carbonic anhydrase		0.014397
ILMN_1779356	5.57903e-06	0.0261348	0.000255757	0.000473437	0	0.00265667	False	TP53; tumor protein		0.00482765
ILMN_1675939	5.52657e-06	0.0258891	3.00952e-05	4.63248e-05	0	0.000320323	False	IFNGR1; interferon gamma receptor
ILMN_1769229	5.47858e-06	0.0256643	0.000136055	0.000274995	0	0.00175783	False	BCL2A1; BCL2 related protein
ILMN_1764964	5.47094e-06	0.0256285	6.24527e-05	0.000101814	0	0.000651372	False	IFNGR2; interferon gamma receptor		0.00128911
ILMN_2175601	5.45098e-06	0.025535	0.000156705	0.000377891	0	0.002893	False	VDAC1; voltage dependent anion channel		0.00809686
ILMN_1675048	5.36228e-06	0.0251195	4.87092e-05	0.000110227	0	0.000968745	False	IGF1R; insulin like growth factor 1
ILMN_1686116	5.3423e-06	0.0250259	0.000156984	0.000360012	0	0.00436664	False	THBS1; thrombospondin		4.77781e-05
ILMN_1789176	5.30184e-06	0.0248363	5.74996e-05	0.000169493	0	0.00131445	False	PSMB1; proteasome 20S subunit beta
ILMN_2388155	5.17522e-06	0.0242432	9.0493e-05	0.000232347	0	0.00389896	False	CASP3; caspase		0.00639416
ILMN_1740633	5.17057e-06	0.0242214	0.000379405	0.000887337	0	0.00637273	False	PRF1; perforin		3.26442e-11
ILMN_1724066	5.094e-06	0.0238627	0.000323891	0.000772063	0	0.00691797	False	PLCB2; phospholipase C beta		0.00834718
ILMN_1698186	5.07184e-06	0.0237589	0.000237422	0.000681966	0	0.00375407	False	IFNA2; interferon alpha
ILMN_1752502	4.99505e-06	0.0233992	0.000177295	0.000548359	0	0.00554986	False	HKDC1; hexokinase domain containing
ILMN_1660973	4.99231e-06	0.0233863	0.00017167	0.000451552	0	0.00309314	False	GAD1; glutamate decarboxylase
ILMN_1680652	4.98125e-06	0.0233345	0.000119787	0.000405226	0	0.00370749	False	SELENBP1; selenium binding protein
ILMN_1725366	4.90975e-06	0.0229996	5.23442e-05	0.000108752	0	0.00102549	False	SLC27A5; solute carrier family 27 member
ILMN_1717261	4.88307e-06	0.0228746	0.000334097	0.00106091	0	0.0153796	False	HLA-DRB3; major histocompatibility complex		0.032665
ILMN_2061537	4.8644e-06	0.0227872	0.000167748	0.000472235	0	0.0051602	False	UGT1A8; UDP glucuronosyltransferase family 1 member
ILMN_1861819	4.78587e-06	0.0224193	0.000219271	0.000575136	0	0.00538113	False	CACNA1C; calcium voltage-gated channel subunit alpha1
ILMN_1778242	4.78074e-06	0.0223953	0.00021834	0.000458032	0	0.00361106	False	CALM1; calmodulin
ILMN_1751956	4.74497e-06	0.0222277	0.00024358	0.00102165	0	0.00941382	False	MGST3; microsomal glutathione S-transferase
ILMN_1667018	4.70791e-06	0.0220541	0.000372088	0.000756194	0	0.0055977	False	ACE2; angiotensin converting enzyme
ILMN_1742358	4.68695e-06	0.0219559	0.00132419	0.00337161	0	0.0261506	False	CA14; carbonic anhydrase
ILMN_1676358	4.65921e-06	0.021826	0.000209579	0.000510808	0	0.00386226	False	RALB; RAS like proto-oncogene
ILMN_2197381	4.63389e-06	0.0217073	9.70874e-05	0.000314148	0	0.00310709	False	PCK1; phosphoenolpyruvate carboxykinase
ILMN_1695827	4.58206e-06	0.0214646	5.85639e-05	8.28044e-05	0	0.000571875	False	PPP1CA; protein phosphatase 1 catalytic subunit
ILMN_1758731	4.56528e-06	0.0213859	0.000241149	0.000534165	0	0.00363586	False	CYP2J2; cytochrome P450 family 2 subfamily J member
ILMN_1686871	4.4966e-06	0.0210642	8.92185e-05	0.000231681	0	0.00260412	False	PARP1; poly(ADP-ribose) polymerase
ILMN_2221066	4.4444e-06	0.0208197	3.27932e-05	6.249e-05	0	0.000582886	False	VDAC2; voltage dependent anion channel
ILMN_2148944	4.43873e-06	0.0207931	8.49604e-05	0.000173144	0	0.001565	False	ADCY4; adenylate cyclase
ILMN_1778575	4.42202e-06	0.0207149	9.55276e-05	0.00023274	0	0.00176527	False	WNT7A; Wnt family member
ILMN_1775759	4.39666e-06	0.020596	0.000391149	0.000798091	0	0.00769186	False	NRAS; NRAS proto-oncogene		0.00201363
ILMN_1719471	4.38643e-06	0.0205481	0.000123612	0.000279669	0	0.00256457	False	MSH3; mutS homolog		0.03279
ILMN_1724480	4.37484e-06	0.0204939	0.000360183	0.000825949	0	0.00758714	False	AXIN2; axin		4.72484e-05
ILMN_1671661	4.31986e-06	0.0202363	0.000367351	0.000861507	0	0.0078269	False	HSD17B7; hydroxysteroid 17-beta dehydrogenase
ILMN_1669802	4.31485e-06	0.0202128	5.65344e-05	0.000100136	0	0.000629161	False	CYP8B1; cytochrome P450 family 8 subfamily B member
ILMN_2048414	4.31261e-06	0.0202023	0.00014474	0.000412354	0	0.00413636	False	UGT2B15; UDP glucuronosyltransferase family 2 member
ILMN_1774062	4.28328e-06	0.0200649	0.000123866	0.000387435	0	0.0034087	False	SLC25A5; solute carrier family 25 member		1.67342e-07
ILMN_1815700	4.26762e-06	0.0199916	0.000102084	0.000211935	0	0.0015904	False	WNT3A; Wnt family member
ILMN_1740717	4.26541e-06	0.0199812	7.81286e-05	0.000181557	0	0.00152352	False	ADH1C; alcohol dehydrogenase 1C (class I)
ILMN_1679115	4.22142e-06	0.0197751	4.76889e-05	9.72232e-05	0	0.000893686	False	TPH1; tryptophan hydroxylase
ILMN_1762861	4.20643e-06	0.0197049	0.000188512	0.000555156	0	0.00455104	False	HLA-F; major histocompatibility complex
ILMN_1766185	4.19196e-06	0.0196371	9.69753e-05	0.00020468	0	0.0015743	False	AXIN1; axin
ILMN_1654324	4.18869e-06	0.0196218	4.54473e-05	0.000116352	0	0.00127309	False	HEYL; hes related family bHLH transcription factor with YRPW motif
ILMN_1690105	4.15625e-06	0.0194699	0.000658653	0.00200862	0	0.0132809	False	STAT1; signal transducer and activator of transcription		0.0361824
ILMN_1800317	4.10983e-06	0.0192524	0.000216271	0.000544303	0	0.00443802	False	WNT5A; Wnt family member
ILMN_1749324	4.10497e-06	0.0192296	6.19452e-05	0.000145845	0	0.00185586	False	DPYS;
ILMN_1740586	4.07664e-06	0.0190969	0.00018489	0.000463331	0	0.00462283	False	PLA2G2A; phospholipase A2 group
ILMN_1797816	4.03948e-06	0.0189229	2.88385e-05	6.2244e-05	0	0.000521107	False	RPTOR; regulatory associated protein of MTOR complex		0.0227381
ILMN_1679798	4.01528e-06	0.0188095	2.4189e-05	4.04956e-05	0	0.00021988	False	TLR9; toll like receptor
ILMN_1679194	4.00018e-06	0.0187388	0.000117531	0.000339088	0	0.00318031	False	UGT2B7; UDP glucuronosyltransferase family 2 member
ILMN_1666761	3.99279e-06	0.0187041	0.000227945	0.000463202	0	0.00377267	False	PPP2R5E; protein phosphatase 2 regulatory subunit
ILMN_1653711	3.96451e-06	0.0185716	0.000219847	0.000548734	0	0.00499501	False	FZD2; frizzled class receptor		3.48882e-12
ILMN_2079004	3.95942e-06	0.0185478	9.23085e-05	0.000228905	0	0.00175724	False	MDH2; malate dehydrogenase		1.59878e-09
ILMN_1805737	3.93904e-06	0.0184523	7.1353e-05	0.00017338	0	0.00139386	False	PFKP; phosphofructokinase
ILMN_1752214	3.93185e-06	0.0184186	0.000129539	0.00036978	0	0.00427044	False	UGT2B17; UDP glucuronosyltransferase family 2 member
ILMN_1723020	3.91979e-06	0.0183622	6.37148e-05	0.000191698	0	0.00237275	False	MAP3K1; mitogen-activated protein kinase kinase kinase
ILMN_1691572	3.90656e-06	0.0183002	0.000349225	0.00110383	0	0.0165499	False	TST; thiosulfate
ILMN_2056087	3.90333e-06	0.018285	8.86342e-05	0.000160226	0	0.000904591	False	IGF1; insulin like growth factor
ILMN_1781001	3.90299e-06	0.0182834	0.000238471	0.000474535	0	0.00376344	False	SOCS3; suppressor of cytokine signaling
ILMN_1736426	3.8978e-06	0.0182591	6.65959e-05	0.000131081	0	0.00103174	False	PLCB4; phospholipase C beta
ILMN_2048326	3.87693e-06	0.0181614	0.00365324	0.00653678	0	0.02393	False	RPS27A; ribosomal protein		0.0305501
ILMN_1778236	3.87025e-06	0.0181301	0.000185551	0.000394584	0	0.00452256	False	PTPN11; protein tyrosine phosphatase non-receptor type		0.0223828
ILMN_1749372	3.86299e-06	0.0180961	0.000227715	0.000570641	0	0.00364092	False	GGT5; gamma-glutamyltransferase
ILMN_2152131	3.82788e-06	0.0179316	0.00023666	0.000477019	0	0.00352588	False	ACTB; actin		0.00164982
ILMN_1806692	3.82167e-06	0.0179025	0.000367433	0.000898294	0	0.00539857	False	HEXB; hexosaminidase subunit		0.00596511
ILMN_1791754	3.80972e-06	0.0178465	4.74248e-05	0.000113763	0	0.000897015	False	CPT1B; carnitine palmitoyltransferase
ILMN_1714956	3.80004e-06	0.0178012	0.000113591	0.000432943	0	0.00589752	False	PLA2G12A; phospholipase A2 group
ILMN_2109708	3.76065e-06	0.0176167	0.000296092	0.000813809	0	0.00685482	False	TYMP; thymidine
ILMN_1769031	3.69457e-06	0.0173071	0.000396273	0.000781811	0	0.00651984	False	MTOR; mechanistic target of rapamycin
ILMN_1755974	3.64739e-06	0.0170861	0.000112544	0.000301496	0	0.00226301	False	ALDOC; aldolase		0.00136727
ILMN_1690884	3.63892e-06	0.0170464	8.35836e-05	0.000279069	0	0.0052345	False	APOA1; apolipoprotein
ILMN_1733462	3.63055e-06	0.0170072	0.000124252	0.000260916	0	0.00212987	False	HSD3B2; hydroxy-delta-5-steroid dehydrogenase
ILMN_1703408	3.61342e-06	0.016927	6.42858e-05	0.000113348	0	0.000648316	False	FZD3; frizzled class receptor
ILMN_1764577	3.58366e-06	0.0167876	0.000199038	0.000448849	0	0.00392729	False	MFNG; MFNG O-fucosylpeptide
ILMN_2145033	3.58108e-06	0.0167755	2.22078e-05	4.37298e-05	0	0.0003586	False	CCR5; C-C motif chemokine receptor
ILMN_1690473	3.55972e-06	0.0166754	0.000137835	0.000301987	0	0.00197267	False	NFKBIB; NFKB inhibitor
ILMN_1744604	3.54281e-06	0.0165962	0.000197209	0.000627992	0	0.0057934	False	CYBA; cytochrome b-245 alpha		0.0430922
ILMN_1761804	3.53841e-06	0.0165756	0.000217056	0.000518538	0	0.00365078	False	ALDH9A1; aldehyde dehydrogenase 9 family member
ILMN_1744817	3.52823e-06	0.0165279	0.000109766	0.000260114	0	0.00207264	False	UGT1A1; UDP glucuronosyltransferase family 1 member
ILMN_1659297	3.51991e-06	0.0164889	4.74785e-05	8.02697e-05	0	0.00053241	False	FZD6; frizzled class receptor
ILMN_1657968	3.51764e-06	0.0164783	0.00034183	0.000661269	0	0.0045078	False	MAP2K2; mitogen-activated protein kinase kinase
ILMN_1659463	3.48718e-06	0.0163356	5.51554e-05	0.000143367	0	0.00132873	False	APAF1; apoptotic peptidase activating factor
ILMN_1741477	3.47549e-06	0.0162809	8.74804e-05	0.000252404	0	0.00275758	False	SMAD4; SMAD family member
ILMN_1672128	3.40724e-06	0.0159612	0.000194102	0.000441543	0	0.00440702	False	ATF4; activating transcription factor
ILMN_1747882	3.4058e-06	0.0159544	1.87375e-05	3.1359e-05	0	0.000241435	False	NOS2; nitric oxide synthase
ILMN_1720998	3.37581e-06	0.0158139	0.000377044	0.000961835	0	0.00910859	False	CA12; carbonic anhydrase
ILMN_1785107	3.36224e-06	0.0157503	9.14089e-05	0.000222467	0	0.00161821	False	NXT2; nuclear transport factor 2 like export factor		0.00123458
ILMN_1726448	3.35329e-06	0.0157084	0.00035688	0.000789348	0	0.00340614	False	MMP1; matrix metallopeptidase
ILMN_1742089	3.34423e-06	0.015666	0.000147201	0.00053643	0	0.00604818	False	NLN;		0.0360045
ILMN_1784602	3.33656e-06	0.01563	0.00033981	0.000785801	0	0.00815665	False	CDKN1A; cyclin dependent kinase inhibitor
ILMN_1789641	3.32648e-06	0.0155828	6.86856e-05	0.000123827	0	0.000846096	False	ABCG2; ATP binding cassette subfamily G member 2 (Junior blood
ILMN_1728380	3.31301e-06	0.0155197	6.72291e-05	0.000154309	0	0.0012264	False	PHOSPHO2; phosphatase
ILMN_1716979	3.30062e-06	0.0154617	0.00010245	0.000430903	0	0.00395045	False	GSTM4; glutathione S-transferase mu
ILMN_2206420	3.29113e-06	0.0154172	0.000176469	0.000572317	0	0.00551108	False	UGT1A3; UDP glucuronosyltransferase family 1 member
ILMN_2052208	3.19613e-06	0.0149722	8.63764e-05	0.000184705	0	0.00200031	False	GADD45A; growth arrest and DNA damage inducible
ILMN_1798654	3.13009e-06	0.0146628	0.000131732	0.000299968	0	0.00370714	False	MCM6; minichromosome maintenance complex component
ILMN_1710284	3.12406e-06	0.0146346	5.16756e-05	0.000127543	0	0.00115572	False	HES1; hes family bHLH transcription factor
ILMN_1662214	3.12295e-06	0.0146294	7.15524e-05	0.000148888	0	0.00112428	False	PAH; phenylalanine
ILMN_1681132	3.10113e-06	0.0145272	0.00022225	0.000431695	0	0.00202424	False	IL12B; interleukin
ILMN_1697967	3.10077e-06	0.0145255	0.000128037	0.000285019	0	0.00230369	False	UGT1A4; UDP glucuronosyltransferase family 1 member
ILMN_1766541	3.08181e-06	0.0144367	9.93303e-05	0.0002497	0	0.00247938	False	BCL2L11; BCL2 like
ILMN_1725241	3.07707e-06	0.0144144	6.04459e-05	0.000143117	0	0.00115371	False	GSTK1; glutathione S-transferase kappa
ILMN_1664464	3.02751e-06	0.0141823	0.000244069	0.00074023	0	0.0061615	False	PTGDS; prostaglandin D2		3.78764e-15
ILMN_1733598	3.0247e-06	0.0141691	0.00015261	0.00028486	0	0.00230953	False	AKT3; AKT serine/threonine kinase
ILMN_1814327	2.98437e-06	0.0139802	0.000225567	0.000458934	0	0.00254981	False	AGTR1; angiotensin II receptor type
ILMN_2202096	2.93777e-06	0.0137619	0.000217985	0.000525557	0	0.00223067	False	IFNA4; interferon alpha
ILMN_1656867	2.90005e-06	0.0135852	0.000218259	0.000481954	0	0.00388306	False	PLA2G2C; phospholipase A2 group
ILMN_1797793	2.89814e-06	0.0135762	6.16616e-05	0.000183373	0	0.00235562	False	BLVRB; biliverdin reductase
ILMN_1810467	2.88562e-06	0.0135176	0.000233627	0.00041253	0	0.00295066	False	PPP2R1A; protein phosphatase 2 scaffold subunit		0.0380104
ILMN_1795872	2.88082e-06	0.0134951	0.000111261	0.000298804	0	0.00233036	False	UGT1A9; UDP glucuronosyltransferase family 1 member
ILMN_1753329	2.86657e-06	0.0134284	9.37944e-05	0.000220546	0	0.00163256	False	PTCH2; patched
ILMN_1773855	2.85962e-06	0.0133958	0.000174684	0.000408675	0	0.00305981	False	CPT1C; carnitine palmitoyltransferase
ILMN_2142935	2.82661e-06	0.0132412	7.82067e-05	0.000296625	0	0.00290465	False	BLNK; B cell
ILMN_1713756	2.77469e-06	0.0129979	0.00287495	0.00768836	0	0.0622648	False	GLUD1; glutamate dehydrogenase		7.63725e-05
ILMN_1735979	2.72535e-06	0.0127668	0.000101295	0.000300811	0	0.00342995	False	BCKDHA; branched chain keto acid dehydrogenase E1 subunit		0.00305376
ILMN_1658426	2.6648e-06	0.0124832	8.35434e-05	0.000182838	0	0.00146625	False	WNT10A; Wnt family member
ILMN_1739161	2.65028e-06	0.0124151	9.28763e-05	0.00020493	0	0.00163441	False	PLPP1; phospholipid phosphatase
ILMN_2119535	2.64933e-06	0.0124107	4.40122e-05	0.000115149	0	0.00113432	False	RIPK1; receptor interacting serine/threonine kinase
ILMN_1753547	2.64609e-06	0.0123955	0.000380499	0.000853052	0	0.00550085	False	STAT5A; signal transducer and activator of transcription
ILMN_1760374	2.6399e-06	0.0123666	9.94646e-05	0.000340903	0	0.00398252	False	CD8A; CD8 subunit
ILMN_1765208	2.63735e-06	0.0123546	0.000391503	0.00107366	0	0.012504	False	GLUL; glutamate-ammonia
ILMN_2282641	2.6255e-06	0.0122991	0.000580268	0.00132089	0	0.00932408	False	TBXAS1; thromboxane A synthase		2.27095e-06
ILMN_1687387	2.59882e-06	0.0121741	0.000104428	0.000364703	0	0.00377019	False	MGST1; microsomal glutathione S-transferase		3.84173e-10
ILMN_1652376	2.58584e-06	0.0121133	0.000245176	0.000722013	0	0.00423686	False	IFNA17; interferon alpha
ILMN_1763198	2.58296e-06	0.0120998	1.80383e-05	3.74469e-05	0	0.000269823	False	STAT6; signal transducer and activator of transcription
ILMN_1703832	2.5572e-06	0.0119791	3.49227e-05	6.70169e-05	0	0.000474079	False	AWAT2; acyl-CoA wax alcohol acyltransferase
ILMN_1742272	2.539e-06	0.0118939	7.16394e-05	0.000192822	0	0.00167985	False	REN;
ILMN_1802669	2.53421e-06	0.0118714	7.48471e-05	0.000162926	0	0.00135632	False	PPP3CB; protein phosphatase 3 catalytic subunit
ILMN_1760649	2.50508e-06	0.011735	4.30489e-05	0.000113617	0	0.00125765	False	PCK2; phosphoenolpyruvate carboxykinase 2		0.0113775
ILMN_1763461	2.49129e-06	0.0116704	0.000291406	0.000800874	0	0.00704862	False	ALDH7A1; aldehyde dehydrogenase 7 family member
ILMN_1685703	2.48163e-06	0.0116251	4.10539e-05	8.89546e-05	0	0.000693408	False	ACOX2; acyl-CoA oxidase
ILMN_1673681	2.45717e-06	0.0115106	2.86669e-05	6.21253e-05	0	0.000792789	False	SLC46A1; solute carrier family 46 member
ILMN_1679809	2.43096e-06	0.0113878	0.000549717	0.00250715	0	0.0224858	False	GSTP1; glutathione S-transferase pi		0.0107754
ILMN_1815361	2.42025e-06	0.0113376	4.35989e-05	9.69757e-05	0	0.000890011	False	XIAP; X-linked inhibitor of
ILMN_1739812	2.40167e-06	0.0112506	9.02454e-05	0.000198252	0	0.00122055	False	PRKCG; protein kinase C
ILMN_1678690	2.3882e-06	0.0111874	2.85118e-05	7.601e-05	0	0.00109158	False	UPB1; beta-ureidopropionase
ILMN_1676278	2.32003e-06	0.0108681	6.84391e-05	0.00013968	0	0.0012616	False	ABCC2; ATP binding cassette subfamily C member
ILMN_2326509	2.31834e-06	0.0108602	0.000376419	0.000999099	0	0.00464055	False	CASP1; caspase
ILMN_1688475	2.31783e-06	0.0108578	4.14021e-05	0.000102106	0	0.000915292	False	DGKB; diacylglycerol kinase
ILMN_2335813	2.31518e-06	0.0108454	3.65602e-05	8.05864e-05	0	0.000846529	False	GCH1; GTP cyclohydrolase		0.0204914
ILMN_1798433	2.3136e-06	0.010838	2.87989e-05	6.25405e-05	0	0.000654637	False	LNPEP; leucyl and cystinyl
ILMN_2377109	2.29593e-06	0.0107552	6.85152e-05	0.00018416	0	0.001895	False	LCK; LCK proto-oncogene
ILMN_1788002	2.27626e-06	0.0106631	0.000123336	0.00025913	0	0.00204933	False	MAPK14; mitogen-activated protein kinase
ILMN_1809259	2.2718e-06	0.0106422	0.000167666	0.000368936	0	0.00268538	False	PLAAT2; phospholipase A and acyltransferase
ILMN_1724372	2.21429e-06	0.0103728	9.14772e-05	0.000216799	0	0.00207387	False	SIRT3; sirtuin
ILMN_1672879	2.2102e-06	0.0103536	5.23302e-05	0.000133023	0	0.00174978	False	MPST; mercaptopyruvate		0.0188368
ILMN_2045849	2.20823e-06	0.0103444	5.53172e-05	0.000160931	0	0.00306771	False	SI;
ILMN_1759952	2.18256e-06	0.0102241	3.6727e-05	8.8698e-05	0	0.000625591	False	PSMA5; proteasome 20S subunit alpha
ILMN_1652580	2.17563e-06	0.0101917	0.000207682	0.000624635	0	0.00670456	False	POLD1; DNA polymerase delta 1		0.0423414
ILMN_1660195	2.16031e-06	0.0101199	0.000111991	0.000259162	0	0.00170907	False	IFNA5; interferon alpha
ILMN_1697409	2.16004e-06	0.0101186	9.39037e-05	0.000423023	0	0.00567092	False	TNFRSF14; TNF receptor superfamily member
ILMN_1803825	2.15819e-06	0.01011	1.90004e-05	3.74198e-05	0	0.000344178	False	CXCL12; C-X-C motif chemokine ligand
ILMN_1697309	2.15121e-06	0.0100773	4.66116e-05	0.000147628	0	0.00145045	False	NCF1; neutrophil cytosolic factor
ILMN_1800512	2.1482e-06	0.0100632	7.77749e-05	0.000136597	0	0.000890601	False	HMOX1; heme oxygenase		1.8891e-05
ILMN_2121408	2.13783e-06	0.0100146	0.000188027	0.000485679	0	0.00351356	False	HBEGF; heparin binding EGF like growth
ILMN_1718603	2.13186e-06	0.00998665	0.000127879	0.000322226	0	0.00230103	False	CYP4F8; cytochrome P450 family 4 subfamily F member
ILMN_2302358	2.11743e-06	0.00991903	0.000111368	0.000255299	0	0.00256739	False	ABCC5; ATP binding cassette subfamily C member		0.000212778
ILMN_1759250	2.10459e-06	0.00985889	0.00015938	0.000457675	0	0.00454566	False	TAP2; transporter 2		0.0283132
ILMN_2410929	2.10287e-06	0.00985086	4.90966e-05	0.000125888	0	0.00100113	False	PAPSS2; 3'-phosphoadenosine 5'-phosphosulfate synthase
ILMN_2202940	2.0988e-06	0.00983176	0.000125693	0.000389264	0	0.00328264	False	CHPT1; choline phosphotransferase
ILMN_1746375	2.09407e-06	0.0098096	2.78915e-05	6.28565e-05	0	0.000459769	False	CSNK2A3; casein kinase 2 alpha
ILMN_1656913	2.07037e-06	0.00969861	0.000105182	0.000312499	0	0.00336241	False	MDH1; malate dehydrogenase		0.0205974
ILMN_1694653	2.06932e-06	0.00969366	0.000123166	0.000336541	0	0.0028218	False	CNDP1; carnosine dipeptidase
ILMN_1711157	2.05032e-06	0.00960467	0.000224733	0.00042661	0	0.00291743	False	NOTCH4; notch receptor		1.60142e-06
ILMN_1703474	2.03161e-06	0.00951702	0.000172909	0.000336129	0	0.00177803	False	POLK; DNA polymerase
ILMN_1705849	2.00967e-06	0.00941424	6.94053e-05	0.000176183	0	0.00188231	False	SPR; sepiapterin
ILMN_1750158	2.0092e-06	0.00941204	0.000199908	0.00060827	0	0.00705608	False	ACOX1; acyl-CoA oxidase
ILMN_1768820	1.97601e-06	0.00925659	3.57254e-05	9.90168e-05	0	0.00121829	False	CYP11A1; cytochrome P450 family 11 subfamily A member
ILMN_2405684	1.96846e-06	0.00922122	9.47094e-05	0.000189022	0	0.0016416	False	BIRC3; baculoviral IAP repeat containing
ILMN_2055930	1.96511e-06	0.0092055	8.60868e-05	0.000179098	0	0.00140386	False	FARSB; phenylalanyl-tRNA synthetase subunit
ILMN_2051469	1.96312e-06	0.0091962	0.000123631	0.000295384	0	0.00364476	False	E2F1; E2F transcription factor
ILMN_1800008	1.94262e-06	0.00910013	5.17787e-05	0.000137523	0	0.00109171	False	ACAT1; acetyl-CoA acetyltransferase
ILMN_2113470	1.94245e-06	0.00909938	4.65901e-05	0.000109921	0	0.000876085	False	GSTA1; glutathione S-transferase alpha
ILMN_1688543	1.93304e-06	0.00905528	1.92873e-05	3.53033e-05	0	0.000328201	False	APOA2; apolipoprotein
ILMN_1729645	1.91239e-06	0.00895856	5.9903e-05	0.000127683	0	0.00146447	False	BBC3; BCL2 binding component
ILMN_1708323	1.91129e-06	0.00895341	0.00143418	0.00575376	0	0.0750631	False	ALAS2; 5'-aminolevulinate synthase		2.08998e-08
ILMN_1651492	1.90222e-06	0.00891089	9.4779e-05	0.000216917	0	0.00191075	False	WNT2B; Wnt family member
ILMN_1711171	1.89992e-06	0.00890014	0.000123755	0.000241667	0	0.0018336	False	CREB3L4; cAMP responsive element binding protein 3 like
ILMN_1765649	1.89971e-06	0.00889913	0.000191407	0.000544552	0	0.00326921	False	IRF3; interferon regulatory factor
ILMN_1737695	1.88895e-06	0.00884875	3.86242e-05	7.67753e-05	0	0.000677003	False	PDGFB; platelet derived growth factor subunit
ILMN_1701854	1.88701e-06	0.00883963	2.51122e-05	4.71033e-05	0	0.000446152	False	GNG5; G protein subunit gamma
ILMN_1793384	1.875e-06	0.00878339	0.000236316	0.00068099	0	0.00454691	False	JAK1; Janus kinase
ILMN_1689098	1.87092e-06	0.00876429	1.74445e-05	4.16965e-05	0	0.000547148	False	ATP1A3; ATPase Na+/K+ transporting subunit alpha
ILMN_1806017	1.85566e-06	0.0086928	4.26754e-05	0.000117059	0	0.000990686	False	PSME1; proteasome activator subunit
ILMN_1807074	1.85172e-06	0.00867434	5.09112e-05	0.000181912	0	0.00203312	False	MIF; macrophage migration inhibitory
ILMN_1736184	1.85155e-06	0.00867355	6.50478e-05	0.000293134	0	0.00406804	False	GSTM3; glutathione S-transferase mu
ILMN_2091632	1.85062e-06	0.00866919	0.000103872	0.000400201	0	0.0039101	False	CYP2A6; cytochrome P450 family 2 subfamily A member
ILMN_1656057	1.84924e-06	0.0086627	3.68625e-05	6.95801e-05	0	0.000708847	False	PLAU; plasminogen activator
ILMN_1668778	1.83764e-06	0.00860837	6.35559e-05	0.000161205	0	0.00233547	False	PRKAA2; protein kinase AMP-activated catalytic subunit alpha
ILMN_1782977	1.82484e-06	0.00854841	0.00255775	0.00453111	0	0.0162287	False	UBA52; ubiquitin A-52 residue ribosomal protein fusion product
ILMN_1651346	1.81359e-06	0.00849572	4.24112e-05	0.000106061	0	0.0012335	False	TICAM2; TIR domain containing adaptor molecule		0.000135149
ILMN_2223359	1.80226e-06	0.00844262	3.78139e-05	9.94689e-05	0	0.000915835	False	ADH7; alcohol dehydrogenase 7 (class IV)
ILMN_1687858	1.79659e-06	0.00841607	0.000271358	0.000794592	0	0.00684939	False	CALM2; calmodulin		0.0111373
ILMN_1792679	1.78527e-06	0.00836305	8.48039e-05	0.000169178	0	0.00131576	False	ITGA5; integrin subunit alpha
ILMN_1782419	1.76005e-06	0.00824491	9.71372e-05	0.000306455	0	0.00621928	False	GNG11; G protein subunit gamma		0.0348766
ILMN_1659950	1.74032e-06	0.0081525	0.00013916	0.000271266	0	0.00259874	False	APC2; APC regulator of WNT signaling pathway
ILMN_1669502	1.73405e-06	0.0081231	7.63794e-05	0.00013905	0	0.0015556	False	E2F3; E2F transcription factor
ILMN_2331501	1.72808e-06	0.00809512	6.15312e-05	0.000152707	0	0.00150961	False	UBC; ubiquitin
ILMN_2166457	1.72541e-06	0.00808266	6.56205e-05	0.000162233	0	0.00136063	False	HPGD; 15-hydroxyprostaglandin
ILMN_1673491	1.71931e-06	0.00805407	4.62816e-05	0.000100204	0	0.000603666	False	LRAT; lecithin retinol
ILMN_1749026	1.71123e-06	0.00801623	1.14839e-05	2.35409e-05	0	0.000206993	False	LCT;
ILMN_2396996	1.70705e-06	0.00799662	6.12616e-05	0.000191353	0	0.00158297	False	PPCS; phosphopantothenoylcysteine		0.0461616
ILMN_1787412	1.70667e-06	0.00799486	1.01885e-05	1.6843e-05	0	0.00010235	False	GPX1; glutathione peroxidase
ILMN_1756572	1.68229e-06	0.00788065	0.000363953	0.000991007	0	0.00818128	False	COQ2; coenzyme Q2		1.54829e-07
ILMN_1773623	1.6742e-06	0.00784275	6.99286e-05	0.000147867	0	0.00109087	False	HSD17B1; hydroxysteroid 17-beta dehydrogenase
ILMN_1696187	1.65881e-06	0.00777067	4.61305e-05	0.000173757	0	0.00271476	False	PYGL; glycogen phosphorylase
ILMN_1696021	1.64842e-06	0.00772199	0.000116156	0.00039548	0	0.00274165	False	KPNA6; karyopherin subunit alpha
ILMN_1779051	1.63803e-06	0.00767331	4.93656e-05	0.000104546	0	0.0012292	False	CYP2A7; cytochrome P450 family 2 subfamily A member
ILMN_1749327	1.62884e-06	0.00763027	0.000130799	0.000360469	0	0.00246228	False	MAPK13; mitogen-activated protein kinase
ILMN_1762260	1.62432e-06	0.00760907	0.000265874	0.000636798	0	0.00336867	False	C3; complement
ILMN_1758812	1.62378e-06	0.00760655	1.60259e-05	2.48744e-05	0	0.000276407	False	LDHAL6A; lactate dehydrogenase A like
ILMN_1681949	1.62182e-06	0.00759736	8.7854e-05	0.000206889	0	0.00128373	False	PDGFRA; platelet derived growth factor receptor
ILMN_1702503	1.61949e-06	0.00758646	5.79754e-05	0.000147393	0	0.00102464	False	ALDH3A1; aldehyde dehydrogenase 3 family member
ILMN_1666403	1.60802e-06	0.00753271	0.000140846	0.000409314	0	0.00533064	False	GCSH; glycine cleavage system protein
ILMN_1772824	1.59249e-06	0.00745999	9.60889e-05	0.000231811	0	0.00154034	False	WNT5B; Wnt family member
ILMN_1691175	1.57678e-06	0.00738639	6.76381e-05	0.000182571	0	0.00137681	False	ADH6; alcohol dehydrogenase 6 (class
ILMN_1670652	1.57644e-06	0.00738479	0.000173077	0.000391939	0	0.00257136	False	CYP2C9; cytochrome P450 family 2 subfamily C member
ILMN_1659929	1.57634e-06	0.00738432	1.23054e-05	2.75645e-05	0	0.000233688	False	HNF1A; HNF1 homeobox
ILMN_2135321	1.55281e-06	0.00727411	0.000283416	0.000897186	0	0.00792426	False	CHDH; choline
ILMN_2363843	1.5474e-06	0.00724873	0.000151248	0.000636135	0	0.00649428	False	RFX5; regulatory factor
ILMN_1729051	1.53491e-06	0.00719023	9.25015e-05	0.000263553	0	0.00242051	False	MSH6; mutS homolog		0.0478277
ILMN_1785095	1.52433e-06	0.0071407	5.67033e-05	0.000139589	0	0.00107393	False	ATP6V0E2; ATPase H+ transporting V0 subunit		0.011792
ILMN_1695157	1.5211e-06	0.00712554	0.00266483	0.00795735	0	0.0822753	False	CA4; carbonic anhydrase		2.00146e-07
ILMN_1731964	1.51591e-06	0.00710122	4.89629e-05	0.000119788	0	0.000910842	False	WNT16; Wnt family member
ILMN_1677041	1.49698e-06	0.00701259	9.86703e-05	0.000215583	0	0.00173381	False	CHUK; component of inhibitor of nuclear factor kappa B kinase
ILMN_1698209	1.49693e-06	0.00701233	0.000151801	0.000366735	0	0.0037354	False	AGPS; alkylglycerone phosphate		0.000977368
ILMN_1669005	1.49373e-06	0.00699736	8.0867e-05	0.000217615	0	0.00213651	False	CD8B; CD8 subunit
ILMN_1652445	1.48806e-06	0.00697077	7.23537e-05	0.000126511	0	0.00101886	False	RAC1; Rac family small GTPase		0.0025775
ILMN_1690342	1.48649e-06	0.00696344	0.000198991	0.000566356	0	0.00459421	False	LTA4H; leukotriene A4		0.0255101
ILMN_1666670	1.4842e-06	0.00695269	6.3947e-05	0.000129681	0	0.00115988	False	RBX1; ring-box
ILMN_1762426	1.4721e-06	0.00689603	4.20309e-05	9.26889e-05	0	0.00070266	False	DHFR2; dihydrofolate reductase
ILMN_2227790	1.46398e-06	0.00685798	3.54908e-05	7.29346e-05	0	0.000471056	False	GRIN2C; glutamate ionotropic receptor NMDA type subunit
ILMN_1804361	1.46372e-06	0.00685676	0.000216051	0.00049324	0	0.00283845	False	SUFU; SUFU negative regulator of hedgehog
ILMN_1808436	1.45805e-06	0.0068302	7.29185e-05	0.000119662	0	0.000650603	False	CTNNB1; catenin beta
ILMN_1731742	1.45117e-06	0.00679796	6.43466e-05	0.000241566	0	0.00201723	False	TNFRSF13C; TNF receptor superfamily member
ILMN_1665792	1.44996e-06	0.0067923	1.99638e-05	4.2268e-05	0	0.000285909	False	ITGA2; integrin subunit alpha
ILMN_1721106	1.4341e-06	0.00671802	6.65207e-05	0.00019346	0	0.00232814	False	DGLUCY; D-glutamate		7.13544e-05
ILMN_1785902	1.42629e-06	0.00668141	0.000214057	0.000530642	0	0.00447211	False	C1QC; complement C1q C
ILMN_1675453	1.42388e-06	0.00667011	8.92379e-05	0.000207022	0	0.00183542	False	HHIP; hedgehog interacting
ILMN_1747355	1.40761e-06	0.00659392	1.45004e-05	2.95067e-05	0	0.000208395	False	CCL3L1; C-C motif chemokine ligand 3 like
ILMN_1737862	1.40025e-06	0.00655944	2.80691e-05	7.15583e-05	0	0.000637734	False	PSMB4; proteasome 20S subunit beta		0.0347617
ILMN_2204909	1.39884e-06	0.00655283	0.000112579	0.000338169	0	0.00381478	False	XRCC2; X-ray repair cross complementing
ILMN_1739050	1.39644e-06	0.00654158	0.00012665	0.000356071	0	0.00328981	False	PIPOX; pipecolic acid and sarcosine
ILMN_1730416	1.39054e-06	0.00651395	9.30389e-05	0.000271243	0	0.0029837	False	CYCS; cytochrome c		0.0198009
ILMN_1791576	1.3772e-06	0.00645146	0.000247254	0.000722057	0	0.00514863	False	CHSY1; chondroitin sulfate synthase
ILMN_1794165	1.37427e-06	0.00643774	2.47946e-05	4.78365e-05	0	0.000308147	False	PGD; phosphogluconate
ILMN_1786046	1.36787e-06	0.00640773	3.5297e-05	6.747e-05	0	0.000556194	False	CASP9; caspase
ILMN_1703016	1.35911e-06	0.00636672	7.13633e-05	0.000135303	0	0.00116704	False	CACNA1G; calcium voltage-gated channel subunit alpha1
ILMN_2049642	1.3567e-06	0.00635541	0.000284584	0.000950593	0	0.0102058	False	RPA1; replication protein
ILMN_1719286	1.35527e-06	0.00634872	7.14041e-05	0.000182012	0	0.0017889	False	CTSA; cathepsin
ILMN_1791678	1.35312e-06	0.00633863	9.27247e-05	0.000212017	0	0.00154352	False	TAT; tyrosine
ILMN_1703949	1.35089e-06	0.0063282	7.18767e-05	0.00019009	0	0.00113612	False	KPNB1; karyopherin subunit beta		0.0272557
ILMN_2224833	1.34777e-06	0.00631359	8.18649e-05	0.000220415	0	0.0021078	False	ADIPOR2; adiponectin receptor
ILMN_1666932	1.33981e-06	0.00627631	0.000711043	0.00162966	0	0.00904102	False	FCGR2A; Fc gamma receptor		0.000138951
ILMN_1716754	1.32245e-06	0.00619497	8.84476e-05	0.000305321	0	0.00357705	False	PRKAG3; protein kinase AMP-activated non-catalytic subunit gamma
ILMN_1784267	1.30943e-06	0.00613401	6.28186e-05	0.000269371	0	0.00243852	False	GSTT2B; glutathione S-transferase theta
ILMN_2325168	1.30647e-06	0.00612012	5.03774e-05	0.000138303	0	0.00108295	False	ARRB1; arrestin beta		0.000185123
ILMN_1764321	1.30252e-06	0.00610161	5.35386e-05	0.000134669	0	0.00110807	False	ACOT4; acyl-CoA thioesterase		0.0371112
ILMN_1696311	1.30209e-06	0.00609963	0.000124563	0.000527181	0	0.00716171	False	BPNT2; 3'(2')		6.28926e-05
ILMN_1788363	1.29982e-06	0.00608897	5.54097e-05	0.00017578	0	0.00230358	False	MLH1; mutL homolog		0.0308121
ILMN_1706779	1.29829e-06	0.00608182	0.000267916	0.000732843	0	0.00824092	False	LIG1; DNA ligase		0.0122068
ILMN_1717946	1.29464e-06	0.0060647	3.57217e-05	9.26327e-05	0	0.000958194	False	DGKE; diacylglycerol kinase
ILMN_1805996	1.29161e-06	0.00605052	0.000240569	0.000649494	0	0.00452053	False	SIN3A; SIN3 transcription regulator family member
ILMN_2257432	1.28827e-06	0.00603489	3.20184e-05	8.57248e-05	0	0.000865519	False	RAD51; RAD51
ILMN_1714577	1.273e-06	0.00596332	3.726e-05	9.23486e-05	0	0.000962273	False	OGDHL; oxoglutarate dehydrogenase
ILMN_1692123	1.27127e-06	0.00595522	0.000115533	0.000330043	0	0.00346337	False	ELOVL3; ELOVL fatty acid elongase		0.0317162
ILMN_1719392	1.26484e-06	0.00592511	5.53751e-05	0.000120979	0	0.000981665	False	FH; fumarate
ILMN_1718136	1.26108e-06	0.0059075	1.01726e-05	2.14687e-05	0	0.000172666	False	UQCRHL; ubiquinol-cytochrome c reductase hinge protein
ILMN_1802905	1.25486e-06	0.00587837	9.7113e-06	2.40959e-05	0	0.000321508	False	PIAS4; protein inhibitor of activated STAT
ILMN_1693287	1.25122e-06	0.00586131	1.70593e-05	4.07053e-05	0	0.000277417	False	POMP; proteasome maturation
ILMN_2075065	1.25049e-06	0.00585789	0.000276644	0.000780214	0	0.00710633	False	FADS2; fatty acid desaturase
ILMN_2207190	1.24909e-06	0.00585135	5.95873e-05	0.000122055	0	0.000848931	False	IL5; interleukin
ILMN_1728199	1.24484e-06	0.0058314	0.000203163	0.000529857	0	0.00504999	False	POLE; DNA polymerase epsilon		0.00243359
ILMN_1809478	1.24302e-06	0.00582291	0.00037174	0.000864878	0	0.00711072	False	SSBP1; single stranded DNA binding protein
ILMN_1767360	1.23952e-06	0.00580651	1.9514e-05	5.40641e-05	0	0.000605283	False	IL10RB; interleukin 10 receptor subunit		1.06291e-05
ILMN_1677962	1.22947e-06	0.00575941	5.48748e-05	0.000131292	0	0.000967552	False	GPHN;
ILMN_1651364	1.22732e-06	0.00574936	5.77993e-05	0.000161209	0	0.00156922	False	PCBD2; pterin-4 alpha-carbinolamine dehydratase
ILMN_1782813	1.22529e-06	0.00573983	5.70562e-05	0.000119396	0	0.00126041	False	DHFR; dihydrofolate
ILMN_2230862	1.22086e-06	0.00571907	0.000117548	0.000362376	0	0.0052507	False	GYG1; glycogenin
ILMN_1714820	1.21177e-06	0.00567652	1.3157e-05	2.8244e-05	0	0.000184974	False	ITGB1; integrin subunit beta		0.0237934
ILMN_1727284	1.20952e-06	0.00566598	3.40481e-05	6.64166e-05	0	0.00050028	False	CD4; CD4
ILMN_1775045	1.20552e-06	0.00564725	0.000171686	0.000438959	0	0.00370309	False	ADIPOQ; adiponectin
ILMN_2320888	1.20481e-06	0.00564389	4.55616e-05	8.72719e-05	0	0.000559639	False	CXCR4; C-X-C motif chemokine receptor
ILMN_2376108	1.19781e-06	0.00561111	3.31626e-05	8.93833e-05	0	0.000839931	False	PSMB9; proteasome 20S subunit beta
ILMN_1760320	1.1927e-06	0.00558718	9.56328e-05	0.000224006	0	0.00179358	False	GNB1; G protein subunit beta		0.0144582
ILMN_1777411	1.18929e-06	0.00557121	3.34671e-05	7.08725e-05	0	0.000852803	False	ATP1A2; ATPase Na+/K+ transporting subunit alpha
ILMN_1680732	1.17897e-06	0.00552285	6.41203e-05	0.000156988	0	0.000909224	False	B4GALT2; beta-1
ILMN_1678255	1.178e-06	0.00551829	0.000102392	0.000221119	0	0.00117986	False	ALOXE3; arachidonate lipoxygenase
ILMN_1678574	1.16861e-06	0.00547434	0.00018027	0.000498026	0	0.00231494	False	IFNA8; interferon alpha
ILMN_2164164	1.16586e-06	0.00546146	0.000181952	0.000791746	0	0.00785542	False	AICDA; activation induced cytidine
ILMN_2102515	1.16544e-06	0.00545947	0.000225936	0.00051656	0	0.00492773	False	PGAM4; phosphoglycerate mutase family member		0.000806897
ILMN_1774410	1.16079e-06	0.00543771	2.24865e-05	5.09919e-05	0	0.000337004	False	HSPD1; heat shock protein family D (Hsp60) member
ILMN_1679177	1.1578e-06	0.00542366	0.000112149	0.000281067	0	0.00256709	False	MARS2; methionyl-tRNA synthetase 2
ILMN_2384188	1.15705e-06	0.00542018	4.30049e-05	0.000103535	0	0.000851197	False	NFATC1; nuclear factor of activated T cells
ILMN_1787591	1.15442e-06	0.00540787	1.58443e-05	3.89933e-05	0	0.00029269	False	XPA; XPA
ILMN_1661577	1.15297e-06	0.00540104	0.000132296	0.000390996	0	0.00418836	False	MAFA; MAF bZIP transcription factor
ILMN_1782086	1.15092e-06	0.00539144	7.24716e-05	0.000161919	0	0.00117152	False	AOC3; amine oxidase copper containing
ILMN_1663997	1.14561e-06	0.00536658	0.000108604	0.000215099	0	0.00168635	False	WNT8A; Wnt family member
ILMN_1668247	1.1337e-06	0.0053108	0.000133164	0.000334012	0	0.00357318	False	LTC4S; leukotriene C4		0.0238093
ILMN_2372413	1.1289e-06	0.00528832	2.38736e-05	7.0423e-05	0	0.000912074	False	BID; BH3 interacting domain death
ILMN_1669523	1.12692e-06	0.00527902	0.000505225	0.00110824	0	0.00730907	False	FOS; Fos proto-oncogene		0.00835465
ILMN_1727360	1.1195e-06	0.00524428	0.000153863	0.000384598	0	0.00333878	False	MAOB; monoamine oxidase
ILMN_2137464	1.1095e-06	0.00519741	9.24025e-05	0.000287236	0	0.00379752	False	DVL3; dishevelled segment polarity protein		0.00242087
ILMN_2199439	1.10909e-06	0.0051955	0.00091408	0.0023804	0	0.0254564	False	CA2; carbonic anhydrase
ILMN_1750062	1.10392e-06	0.00517128	1.83951e-05	4.78831e-05	0	0.000529189	False	PPARGC1A; PPARG coactivator 1
ILMN_1695706	1.10002e-06	0.00515301	0.000443862	0.00118929	0	0.00832112	False	H3-3B; H3.3 histone
ILMN_1774196	1.09216e-06	0.0051162	5.08215e-05	0.000154411	0	0.00120977	False	URM1; ubiquitin related modifier
ILMN_1656638	1.08729e-06	0.0050934	0.000114628	0.000382861	0	0.00359271	False	BHMT; betaine--homocysteine
ILMN_1770772	1.08728e-06	0.00509334	8.97006e-05	0.000197752	0	0.00156957	False	CMA1; chymase
ILMN_1716678	1.08621e-06	0.00508834	0.000125043	0.000311904	0	0.00289096	False	NPC2; NPC intracellular cholesterol transporter		0.0200153
ILMN_2339835	1.08617e-06	0.00508813	0.0001069	0.000288858	0	0.00258126	False	PTGS1; prostaglandin-endoperoxide synthase
ILMN_1794825	1.07753e-06	0.00504767	8.26915e-05	0.000247059	0	0.00235017	False	ALDH3A2; aldehyde dehydrogenase 3 family member		0.0128205
ILMN_1773849	1.07738e-06	0.00504696	4.69466e-05	0.000108083	0	0.000809043	False	ATP6V0C; ATPase H+ transporting V0 subunit
ILMN_1661366	1.07553e-06	0.00503831	0.000320055	0.000765287	0	0.00623765	False	PGAM1; phosphoglycerate mutase
ILMN_1729915	1.07529e-06	0.00503716	4.87554e-05	0.000148064	0	0.00226286	False	PILRA; paired immunoglobin like type 2 receptor		0.0122068
ILMN_1746712	1.07504e-06	0.00503601	1.40661e-05	2.28033e-05	0	0.000163558	False	TSHR; thyroid stimulating hormone
ILMN_1728106	1.07008e-06	0.00501274	0.000339517	0.00096637	0	0.00936356	False	TNF; tumor necrosis		0.0208403
ILMN_1672366	1.06992e-06	0.00501203	0.000237613	0.00067461	0	0.00560412	False	PIGY; phosphatidylinositol glycan anchor biosynthesis class		0.0059768
ILMN_1815718	1.06413e-06	0.00498489	5.01228e-05	0.000130161	0	0.000999501	False	BTRC; beta-transducin repeat containing E3 ubiquitin protein
ILMN_1800425	1.0534e-06	0.00493462	2.5933e-05	6.90073e-05	0	0.000701715	False	SLC9A1; solute carrier family 9 member		0.0324003
ILMN_1670282	1.04715e-06	0.00490533	0.000119063	0.000482536	0	0.00571303	False	AIRE; autoimmune
ILMN_1718297	1.0408e-06	0.00487561	1.01449e-05	1.778e-05	0	0.000118637	False	EML4; EMAP like
ILMN_2114812	1.03441e-06	0.00484566	7.12901e-06	1.33162e-05	0	8.26607e-05	False	ONECUT1; one cut homeobox
ILMN_2291010	1.03282e-06	0.00483823	1.31878e-05	3.26208e-05	0	0.000406355	False	PSMF1; proteasome inhibitor subunit
ILMN_1801852	1.03195e-06	0.00483415	3.49084e-05	0.000168455	0	0.00152279	False	SEC61B; SEC61 translocon subunit
ILMN_1709734	1.0275e-06	0.00481332	0.000103412	0.000260356	0	0.00222601	False	BMP4; bone morphogenetic protein
ILMN_1767006	1.02463e-06	0.00479985	1.75567e-05	4.85541e-05	0	0.000386834	False	PSMB8; proteasome 20S subunit beta		0.0062814
ILMN_1796430	1.02247e-06	0.00478975	1.47345e-05	3.65349e-05	0	0.000445453	False	PSMD3; proteasome 26S subunit
ILMN_1680309	1.01645e-06	0.00476153	4.56758e-05	9.24778e-05	0	0.000631747	False	ABCG8; ATP binding cassette subfamily G member
ILMN_1803772	1.01021e-06	0.00473231	0.000130147	0.000382074	0	0.00553758	False	POLD4; DNA polymerase delta 4
ILMN_1781669	1.00911e-06	0.00472714	2.04307e-05	4.94085e-05	0	0.000354141	False	PTH; parathyroid
ILMN_1681591	9.94809e-07	0.00466016	1.38484e-05	3.38155e-05	0	0.000414266	False	PTPN1; protein tyrosine phosphatase non-receptor type
ILMN_2123743	9.86646e-07	0.00462192	7.92116e-05	0.000194189	0	0.00205964	False	FCER1G; Fc epsilon receptor
ILMN_1774074	9.84317e-07	0.00461101	0.000210936	0.000602277	0	0.00696763	False	RXRB; retinoid X receptor
ILMN_1702171	9.79069e-07	0.00458643	0.000136799	0.000320657	0	0.00250806	False	LPCAT1; lysophosphatidylcholine acyltransferase		0.0352888
ILMN_2131381	9.77416e-07	0.00457868	3.57197e-05	0.000117753	0	0.00165355	False	PDE3B; phosphodiesterase
ILMN_1793017	9.72321e-07	0.00455481	4.01078e-05	8.9314e-05	0	0.000721298	False	DGKQ; diacylglycerol kinase
ILMN_1697812	9.68305e-07	0.004536	8.52775e-06	1.64037e-05	0	0.000124718	False	MNX1; motor neuron and pancreas homeobox
ILMN_1669819	9.65524e-07	0.00452297	9.39968e-06	1.96164e-05	0	0.000112848	False	KPNA7; karyopherin subunit alpha
ILMN_2188204	9.6494e-07	0.00452024	3.97791e-05	7.77127e-05	0	0.00056326	False	ATG12; autophagy related
ILMN_1680397	9.64543e-07	0.00451838	2.91756e-05	7.58147e-05	0	0.000738333	False	CXCR2; C-X-C motif chemokine receptor
ILMN_2185884	9.59467e-07	0.0044946	9.19102e-05	0.000205942	0	0.00164363	False	DHRS4; dehydrogenase/reductase		0.000869319
ILMN_1797406	9.55236e-07	0.00447478	2.31202e-05	6.27342e-05	0	0.000455593	False	PSMB11; proteasome subunit beta
ILMN_2175712	9.52584e-07	0.00446236	3.42793e-06	5.27728e-06	0	3.63321e-05	False	NDUFA11; NADH:ubiquinone oxidoreductase subunit
ILMN_1668072	9.47464e-07	0.00443837	0.000129769	0.000283891	0	0.00254287	False	PGAM2; phosphoglycerate mutase
ILMN_2391458	9.42791e-07	0.00441648	4.4618e-05	0.000150766	0	0.00191515	False	ACSL4; acyl-CoA synthetase long chain family member
ILMN_1669550	9.39738e-07	0.00440218	5.21815e-06	1.22381e-05	0	0.000174414	False	MAD2L2; mitotic arrest deficient 2 like
ILMN_1807291	9.31114e-07	0.00436178	6.72569e-05	0.00019062	0	0.00252234	False	CYP1A1; cytochrome P450 family 1 subfamily A member
ILMN_1680144	9.30881e-07	0.00436069	0.000105028	0.000324751	0	0.00266164	False	HLA-DQA2; major histocompatibility complex
ILMN_1811597	9.2902e-07	0.00435197	1.98613e-05	3.80976e-05	0	0.000236328	False	PCYT1B; phosphate cytidylyltransferase 1B
ILMN_2330570	9.2886e-07	0.00435122	2.29665e-05	5.11514e-05	0	0.000582738	False	LEPR; leptin
ILMN_1735719	9.18434e-07	0.00430238	0.00015302	0.00047105	0	0.00364141	False	UNG; uracil DNA		0.0241221
ILMN_1770087	9.14395e-07	0.00428346	5.26387e-05	0.000120752	0	0.0010571	False	MOCS2; molybdenum cofactor synthesis
ILMN_1683607	9.12565e-07	0.00427489	3.69446e-05	8.26834e-05	0	0.000622083	False	CYP1A2; cytochrome P450 family 1 subfamily A member
ILMN_2380163	9.12171e-07	0.00427304	6.61165e-06	1.42513e-05	0	0.000192209	False	PTPRF; protein tyrosine phosphatase receptor type
ILMN_2218002	9.10188e-07	0.00426375	3.40047e-05	8.67005e-05	0	0.000659721	False	LIPC; lipase C
ILMN_1721271	9.00999e-07	0.00422071	6.04947e-05	0.000142241	0	0.00144933	False	PPP3R2; protein phosphatase 3 regulatory subunit B
ILMN_2210837	8.91974e-07	0.00417843	7.48456e-06	1.67819e-05	0	0.000254972	False	CDC26; cell division cycle
ILMN_1695590	8.91617e-07	0.00417676	7.88777e-06	1.54837e-05	0	0.000114174	False	ADRB2; adrenoceptor beta
ILMN_1686770	8.83945e-07	0.00414082	2.3028e-05	5.7408e-05	0	0.000585992	False	RPE65; retinoid isomerohydrolase
ILMN_2127477	8.83315e-07	0.00413787	7.89061e-05	0.000251754	0	0.00283277	False	G6PC3; glucose-6-phosphatase catalytic subunit		0.000873214
ILMN_1798971	8.82873e-07	0.00413579	7.97495e-05	0.000209526	0	0.00224954	False	FZD5; frizzled class receptor		0.0414782
ILMN_1805990	8.81822e-07	0.00413087	0.000147481	0.000400561	0	0.00401265	False	BAK1; BCL2 antagonist/killer
ILMN_1724437	8.75679e-07	0.0041021	0.000215182	0.000766644	0	0.00888639	False	GCAT; glycine		0.000329487
ILMN_1659895	8.7486e-07	0.00409826	6.71439e-06	1.36225e-05	0	8.04512e-05	False	MSN;		0.00275315
ILMN_1659227	8.71293e-07	0.00408155	4.83977e-05	0.000124772	0	0.0010695	False	CD79A; CD79a
ILMN_1673543	8.70321e-07	0.00407699	3.41954e-05	8.66367e-05	0	0.00133691	False	PGM2; phosphoglucomutase
ILMN_2391176	8.63533e-07	0.0040452	7.18778e-05	0.000149144	0	0.00109292	False	STAR; steroidogenic acute regulatory
ILMN_1685314	8.62027e-07	0.00403815	6.86281e-05	0.000190186	0	0.00202586	False	WNT7B; Wnt family member
ILMN_1739667	8.60082e-07	0.00402903	5.61529e-05	0.000165228	0	0.00150594	False	JAK3; Janus kinase
ILMN_1746164	8.57507e-07	0.00401697	0.000137431	0.000382395	0	0.00286553	False	SCD5; stearoyl-CoA desaturase
ILMN_1700047	8.54515e-07	0.00400295	9.64623e-05	0.000270152	0	0.00218337	False	ALAS1; 5'-aminolevulinate synthase
ILMN_1682034	8.54469e-07	0.00400274	7.92886e-05	0.000157984	0	0.0010845	False	HEY2; hes related family bHLH transcription factor with YRPW motif
ILMN_1802392	8.38402e-07	0.00392747	7.9577e-05	0.00029025	0	0.00262176	False	RAD51B; RAD51 paralog
ILMN_1741422	8.33245e-07	0.00390332	6.94138e-05	0.000148523	0	0.00143656	False	FUT8; fucosyltransferase
ILMN_1773751	8.27768e-07	0.00387766	0.000136743	0.000237451	0	0.00168646	False	HRAS; HRas proto-oncogene
ILMN_2367638	8.22493e-07	0.00385295	1.9041e-05	5.6063e-05	0	0.000857642	False	CAMKK2; calcium/calmodulin dependent protein kinase kinase
ILMN_1698554	8.11794e-07	0.00380283	8.15966e-06	1.83243e-05	0	0.000175185	False	AACS; acetoacetyl-CoA
ILMN_1811289	8.11049e-07	0.00379934	1.11627e-05	2.55247e-05	0	0.000409167	False	COL4A6; collagen type IV alpha 6
ILMN_1704091	8.09512e-07	0.00379214	5.30454e-05	0.000170163	0	0.00142552	False	DGAT1; diacylglycerol O-acyltransferase
ILMN_1702487	8.07503e-07	0.00378273	1.88822e-05	5.64905e-05	0	0.000587397	False	SGK1; serum/glucocorticoid regulated kinase		0.0041799
ILMN_1672504	8.0018e-07	0.00374842	0.000162809	0.000358299	0	0.00302822	False	PDXK; pyridoxal		0.00906914
ILMN_1681651	7.98366e-07	0.00373993	3.94605e-05	0.000132418	0	0.00307373	False	FOLH1; folate hydrolase
ILMN_1758750	7.93481e-07	0.00371704	3.05584e-05	5.81583e-05	0	0.000400947	False	EARS2; glutamyl-tRNA synthetase 2
ILMN_1743394	7.93417e-07	0.00371674	7.96791e-06	1.34099e-05	0	9.89122e-05	False	HNF4G; hepatocyte nuclear factor 4
ILMN_1788489	7.91395e-07	0.00370727	0.000128416	0.000305622	0	0.00269135	False	H3C7; H3 clustered histone
ILMN_1738784	7.90123e-07	0.00370131	0.000153076	0.00026719	0	0.00192708	False	PPP2R5A; protein phosphatase 2 regulatory subunit
ILMN_1751887	7.89633e-07	0.00369902	3.90744e-05	0.000104436	0	0.00110712	False	PREP; prolyl		0.0272591
ILMN_1760757	7.87616e-07	0.00368957	7.18846e-05	0.000248484	0	0.00257848	False	BRIP1; BRCA1 interacting helicase
ILMN_1790329	7.869e-07	0.00368621	2.61456e-05	6.0253e-05	0	0.000732414	False	DDO; D-aspartate
ILMN_2098446	7.86228e-07	0.00368307	2.84894e-05	5.31491e-05	0	0.00050055	False	PMAIP1; phorbol-12-myristate-13-acetate-induced protein
ILMN_1730256	7.86191e-07	0.00368289	2.11022e-05	3.90091e-05	0	0.000280907	False	GNG13; G protein subunit gamma
ILMN_1767665	7.8115e-07	0.00365928	1.19959e-05	3.20442e-05	0	0.000289421	False	GPX8; glutathione peroxidase 8
ILMN_1655561	7.70774e-07	0.00361067	1.5096e-05	4.0015e-05	0	0.000358596	False	ARPC3; actin related protein 2/3 complex subunit
ILMN_1718063	7.66807e-07	0.00359209	0.000931715	0.00241473	0	0.0187943	False	LIPA; lipase A		8.47167e-12
ILMN_1672331	7.66306e-07	0.00358974	5.27372e-05	0.000137679	0	0.00103761	False	TAB2; TGF-beta activated kinase 1 (MAP3K7) binding protein
ILMN_1659103	7.64056e-07	0.0035792	8.22754e-06	2.15986e-05	0	0.000200023	False	PSMA8; proteasome 20S subunit alpha
ILMN_1694007	7.6264e-07	0.00357257	4.095e-06	8.59037e-06	0	6.27728e-05	False	ADRB3; adrenoceptor beta
ILMN_1775937	7.62408e-07	0.00357148	1.27733e-05	3.83738e-05	0	0.000399732	False	DDB1; damage specific DNA binding protein		0.00156744
ILMN_1801869	7.61433e-07	0.00356691	6.31612e-05	0.00013652	0	0.000901963	False	WDR75; WD repeat domain
ILMN_1790801	7.60896e-07	0.0035644	3.10154e-06	6.15637e-06	0	6.84845e-05	False	RPS6KA2; ribosomal protein S6 kinase		0.000227404
ILMN_1696383	7.57937e-07	0.00355054	1.83983e-05	3.9798e-05	0	0.000345445	False	POP4; POP4 homolog
ILMN_2405023	7.57482e-07	0.00354841	2.22937e-05	4.05757e-05	0	0.000229816	False	PPP1CB; protein phosphatase 1 catalytic subunit
ILMN_1693340	7.45986e-07	0.00349455	3.70676e-05	8.46078e-05	0	0.000680678	False	RAC3; Rac family small GTPase
ILMN_2096116	7.40428e-07	0.00346851	4.97117e-05	0.000112708	0	0.000877186	False	HSP90B1; heat shock protein 90 beta family member		0.0352826
ILMN_1798870	7.32984e-07	0.00343364	1.60493e-05	4.33481e-05	0	0.000434128	False	RBPJL; recombination signal binding protein for immunoglobulin kappa J region
ILMN_1700268	7.2831e-07	0.00341175	2.20333e-05	5.07284e-05	0	0.000663227	False	QPRT; quinolinate		0.00814054
ILMN_1676005	7.279e-07	0.00340983	5.10649e-05	0.000159397	0	0.00122044	False	KPNA1; karyopherin subunit alpha
ILMN_1765187	7.26941e-07	0.00340534	7.94181e-05	0.000159485	0	0.00101034	False	LHB; luteinizing hormone subunit
ILMN_1685142	7.24946e-07	0.00339599	1.4835e-05	3.46812e-05	0	0.000247336	False	ASL; argininosuccinate
ILMN_1675848	7.20185e-07	0.00337369	6.28082e-06	1.32712e-05	0	8.7511e-05	False	MYL12A; myosin light chain		0.0392767
ILMN_2053679	7.19326e-07	0.00336967	0.000151144	0.000366169	0	0.00292977	False	ACADM; acyl-CoA dehydrogenase medium		0.0024224
ILMN_1736042	7.16769e-07	0.00335768	2.13485e-05	4.5518e-05	0	0.000410127	False	ME1; malic enzyme
ILMN_1712613	7.16263e-07	0.00335531	2.4087e-05	6.5977e-05	0	0.000683581	False	PNLIPRP2; pancreatic lipase related protein 2
ILMN_2104830	7.11716e-07	0.00333401	2.5529e-05	7.39816e-05	0	0.001157	False	ACP2; acid phosphatase 2
ILMN_1780349	7.10807e-07	0.00332976	2.45095e-05	6.82961e-05	0	0.000535775	False	TPR; translocated promoter region
ILMN_1741260	7.09952e-07	0.00332575	4.73349e-05	0.000104749	0	0.000464537	False	MDN1; midasin AAA ATPase
ILMN_1801119	7.07856e-07	0.00331593	0.000284104	0.000631104	0	0.00676663	False	BCL2; BCL2 apoptosis		3.18172e-05
ILMN_1735908	7.0521e-07	0.00330354	3.12079e-05	7.19516e-05	0	0.000533367	False	UTP15; UTP15 small subunit processome
ILMN_1776105	7.04049e-07	0.0032981	7.39869e-05	0.000211347	0	0.00191327	False	PSPH; phosphoserine
ILMN_1654016	7.01951e-07	0.00328827	4.01019e-06	7.83367e-06	0	6.32648e-05	False	MYL12B; myosin light chain
ILMN_2360705	7.01864e-07	0.00328786	3.00464e-05	7.20522e-05	0	0.00078331	False	ACSL3; acyl-CoA synthetase long chain family member
ILMN_2145116	7.0155e-07	0.00328639	0.00035411	0.00128022	0	0.00780456	False	STING1; stimulator of interferon response cGAMP interactor
ILMN_1708534	7.00871e-07	0.00328321	8.89355e-05	0.000225071	0	0.00202484	False	PAX8; paired box
ILMN_2046315	7.00819e-07	0.00328297	0.00010467	0.000227453	0	0.00180977	False	GABARAPL2; GABA type A receptor associated protein like
ILMN_1674038	6.98606e-07	0.0032726	8.44656e-05	0.000353015	0	0.00439893	False	CTSD; cathepsin		1.10506e-05
ILMN_1685663	6.97624e-07	0.003268	4.9311e-05	0.000139303	0	0.00113824	False	CYP24A1; cytochrome P450 family 24 subfamily A member
ILMN_1690546	6.96282e-07	0.00326172	1.71415e-05	3.71023e-05	0	0.000364323	False	PPP3CC; protein phosphatase 3 catalytic subunit
ILMN_1802615	6.93028e-07	0.00324647	6.41157e-05	0.00019983	0	0.00254155	False	CDK6; cyclin dependent kinase
ILMN_2339796	6.90684e-07	0.00323549	4.36979e-06	6.95253e-06	0	4.39029e-05	False	CDC16; cell division cycle
ILMN_1677439	6.90583e-07	0.00323502	7.29812e-05	0.000140345	0	0.00127156	False	GLS2; glutaminase
ILMN_1738818	6.87441e-07	0.0032203	5.87641e-05	0.000224326	0	0.00244476	False	RAG1; recombination activating
ILMN_1783963	6.81858e-07	0.00319414	0.000273128	0.000732058	0	0.00758986	False	AGXT2; alanine--glyoxylate aminotransferase
ILMN_1658926	6.77017e-07	0.00317147	7.28064e-05	0.000157325	0	0.00127251	False	NOTCH3; notch receptor
ILMN_2227573	6.75374e-07	0.00316377	0.000239089	0.000953694	0	0.00820917	False	GSTO1; glutathione S-transferase omega
ILMN_1787897	6.73949e-07	0.00315709	3.97119e-05	8.46864e-05	0	0.000670094	False	CXCL1; C-X-C motif chemokine ligand
ILMN_1715175	6.67166e-07	0.00312532	6.95573e-05	0.000139606	0	0.000880371	False	MET; MET proto-oncogene
ILMN_2124082	6.63762e-07	0.00310938	9.26615e-05	0.000193557	0	0.00159998	False	PPP2R5B; protein phosphatase 2 regulatory subunit		0.00370175
ILMN_1713732	6.63499e-07	0.00310814	1.05122e-05	2.27518e-05	0	0.000209379	False	ABL1; ABL proto-oncogene 1		0.00107241
ILMN_1652578	6.62821e-07	0.00310497	3.13108e-05	7.80185e-05	0	0.000629382	False	TSHB; thyroid stimulating hormone subunit
ILMN_1773906	6.62361e-07	0.00310281	0.000177776	0.000456312	0	0.00363488	False	NCOA4; nuclear receptor coactivator
ILMN_2153061	6.5719e-07	0.00307859	9.25444e-06	3.15686e-05	0	0.000302096	False	FGF20; fibroblast growth factor
ILMN_1678535	6.50565e-07	0.00304756	7.46534e-05	0.000178397	0	0.00118253	False	ESR1; estrogen receptor
ILMN_1655880	6.50477e-07	0.00304714	0.000159546	0.000504214	0	0.00359346	False	CHST11; carbohydrate sulfotransferase
ILMN_1814313	6.50303e-07	0.00304633	6.60913e-05	0.000142066	0	0.0013697	False	ATF6B; activating transcription factor 6
ILMN_1665280	6.48937e-07	0.00303993	5.58475e-05	0.000206433	0	0.00335836	False	SPCS1; signal peptidase complex subunit
ILMN_2234412	6.48365e-07	0.00303725	0.000106273	0.000254407	0	0.00259014	False	TLE3; TLE family member 3		0.00292799
ILMN_1806432	6.47273e-07	0.00303213	5.35307e-05	0.000115644	0	0.00120565	False	NT5C; 5'
ILMN_1740920	6.46962e-07	0.00303068	5.33821e-05	0.000135066	0	0.00130787	False	ACADSB; acyl-CoA dehydrogenase short/branched
ILMN_1722276	6.42873e-07	0.00301152	0.000110745	0.000256944	0	0.00188999	False	PAFAH1B1; platelet activating factor acetylhydrolase 1b regulatory subunit		0.0108558
ILMN_1747052	6.37881e-07	0.00298814	1.60005e-05	4.69087e-05	0	0.000511775	False	ITGA4; integrin subunit alpha
ILMN_1704941	6.35322e-07	0.00297615	2.68778e-05	6.24653e-05	0	0.000504731	False	PPCDC; phosphopantothenoylcysteine
ILMN_2382906	6.33142e-07	0.00296594	0.000163722	0.000482327	0	0.0045814	False	PLCG1; phospholipase C gamma
ILMN_1793267	6.3299e-07	0.00296522	8.73102e-05	0.00031155	0	0.00371125	False	ETHE1; ETHE1 persulfide
ILMN_1784641	6.31689e-07	0.00295913	1.20267e-05	2.48154e-05	0	0.000219321	False	NDUFA3; NADH:ubiquinone oxidoreductase subunit
ILMN_1709674	6.31261e-07	0.00295713	1.07874e-05	2.61797e-05	0	0.000241403	False	GFPT2; glutamine-fructose-6-phosphate transaminase
ILMN_1697639	6.29283e-07	0.00294786	1.77842e-05	3.62534e-05	0	0.000269756	False	OGT; O-linked N-acetylglucosamine (GlcNAc)
ILMN_1714087	6.27869e-07	0.00294123	4.27084e-05	0.000121098	0	0.00113587	False	DGKH; diacylglycerol kinase
ILMN_1781207	6.18098e-07	0.00289546	6.27758e-05	0.000125318	0	0.00110567	False	FYN; FYN proto-oncogene
ILMN_1683992	6.13641e-07	0.00287458	4.16896e-05	0.000124747	0	0.00132936	False	OXSM; 3-oxoacyl-ACP synthase
ILMN_1676704	6.11861e-07	0.00286625	1.42211e-05	3.55371e-05	0	0.000274363	False	IFNK; interferon
ILMN_1690806	6.10821e-07	0.00286138	0.000553011	0.00155098	0	0.0105265	False	HACD2; 3-hydroxyacyl-CoA dehydratase
ILMN_1659544	6.10055e-07	0.00285779	2.06044e-05	5.13242e-05	0	0.000568143	False	STX3; syntaxin
ILMN_1729369	6.0557e-07	0.00283678	6.52279e-05	0.000160619	0	0.00119115	False	FGFR1; fibroblast growth factor receptor
ILMN_1757995	6.04891e-07	0.0028336	2.61567e-05	7.09574e-05	0	0.000671023	False	PARP2; poly(ADP-ribose) polymerase
ILMN_2384216	6.03077e-07	0.0028251	2.30307e-05	5.29362e-05	0	0.000485811	False	XRN1; 5'-3' exoribonuclease
ILMN_1654541	5.99852e-07	0.00280999	1.42146e-05	2.87512e-05	0	0.000200105	False	ATP6V1G2; ATPase H+ transporting V1 subunit
ILMN_1801348	5.98173e-07	0.00280213	4.04162e-05	0.000174861	0	0.00190705	False	GOT2; glutamic-oxaloacetic transaminase
ILMN_1749675	5.97463e-07	0.0027988	0.000206648	0.000439214	0	0.00269385	False	WNT8B; Wnt family member
ILMN_1758963	5.95161e-07	0.00278802	3.1139e-05	7.53328e-05	0	0.000756933	False	NADK; NAD
ILMN_1794132	5.93752e-07	0.00278142	3.34553e-06	6.40726e-06	0	4.78863e-05	False	NDUFS8; NADH:ubiquinone oxidoreductase core subunit
ILMN_1677456	5.89477e-07	0.00276139	8.63329e-06	2.44872e-05	0	0.000272764	False	FGF4; fibroblast growth factor
ILMN_1666314	5.89269e-07	0.00276042	4.97829e-05	0.000142036	0	0.00126105	False	RET; ret
ILMN_1740429	5.87055e-07	0.00275005	0.000139446	0.000352761	0	0.00273335	False	FTL; ferritin light		0.0109956
ILMN_1797631	5.86128e-07	0.0027457	2.23915e-05	5.88526e-05	0	0.000538635	False	IL4I1; interleukin 4 induced
ILMN_1741021	5.84551e-07	0.00273831	3.07284e-05	0.00010681	0	0.0013575	False	CH25H; cholesterol
ILMN_1743290	5.84517e-07	0.00273815	7.70852e-05	0.000168082	0	0.00191095	False	GP9; glycoprotein IX		0.00609876
ILMN_2173451	5.84474e-07	0.00273796	5.45768e-05	0.000125648	0	0.00121359	False	GPI; glucose-6-phosphate
ILMN_1682165	5.8259e-07	0.00272913	5.29808e-05	0.000141733	0	0.00132082	False	NT5C2; 5'-nucleotidase
ILMN_1801378	5.82534e-07	0.00272886	4.76072e-05	0.000129244	0	0.00130398	False	COQ3; coenzyme Q3
ILMN_1757747	5.81398e-07	0.00272354	1.90452e-05	4.51984e-05	0	0.000525825	False	ASPDH; aspartate dehydrogenase domain
ILMN_2086417	5.8097e-07	0.00272154	4.87094e-06	9.22337e-06	0	6.529e-05	False	NDUFV2; NADH:ubiquinone oxidoreductase core subunit
ILMN_1701621	5.79959e-07	0.0027168	4.01194e-05	7.92347e-05	0	0.000525732	False	SCO2; synthesis of cytochrome C oxidase
ILMN_2392043	5.79746e-07	0.00271581	0.000334673	0.000851535	0	0.00785311	False	SPI1; Spi-1		0.032827
ILMN_2412101	5.7942e-07	0.00271428	4.37139e-05	0.000101907	0	0.00105692	False	PRKAG1; protein kinase AMP-activated non-catalytic subunit gamma
ILMN_1716592	5.79323e-07	0.00271382	4.28092e-05	9.86491e-05	0	0.000910695	False	ABCG5; ATP binding cassette subfamily G member
ILMN_1658928	5.78572e-07	0.00271031	4.10907e-05	0.000124922	0	0.00146242	False	GNB2; G protein subunit beta
ILMN_1750386	5.78065e-07	0.00270793	7.6659e-06	1.77407e-05	0	0.000151222	False	NPPA; natriuretic peptide
ILMN_1795852	5.76045e-07	0.00269847	3.14891e-05	6.25805e-05	0	0.000414169	False	CCNE1; cyclin
ILMN_2339779	5.7593e-07	0.00269793	2.54436e-05	5.86652e-05	0	0.000467151	False	ATP6V1E1; ATPase H+ transporting V1 subunit
ILMN_2275098	5.7331e-07	0.00268566	9.08349e-05	0.000199318	0	0.00138845	False	DTX2; deltex E3 ubiquitin ligase		0.000977967
ILMN_1692332	5.73253e-07	0.00268539	3.43858e-05	7.40841e-05	0	0.000498764	False	ALOX12B; arachidonate 12-lipoxygenase
ILMN_2233783	5.71212e-07	0.00267583	2.7716e-05	7.5205e-05	0	0.000688364	False	CD38; CD38
ILMN_1699520	5.69761e-07	0.00266903	3.36551e-05	0.000116245	0	0.00254291	False	SLC8A1; solute carrier family 8 member
ILMN_1799889	5.68563e-07	0.00266342	9.27231e-06	2.32782e-05	0	0.000162169	False	ATP6V0D2; ATPase H+ transporting V0 subunit
ILMN_1744458	5.67181e-07	0.00265695	4.21035e-05	0.000112612	0	0.000802272	False	CYP2W1; cytochrome P450 family 2 subfamily W member
ILMN_1746171	5.64785e-07	0.00264572	0.00019757	0.000623944	0	0.00561512	False	MACROH2A1; macroH2A.1		0.000899724
ILMN_1719696	5.6458e-07	0.00264476	8.45866e-05	0.000204534	0	0.00185393	False	PLD1; phospholipase		0.00120331
ILMN_1759729	5.6146e-07	0.00263014	3.28339e-06	5.50226e-06	0	7.3451e-05	False	NDUFA8; NADH:ubiquinone oxidoreductase subunit
ILMN_1790008	5.60878e-07	0.00262742	0.00010196	0.000233169	0	0.002594	False	CYP2U1; cytochrome P450 family 2 subfamily U member
ILMN_1740213	5.56779e-07	0.00260822	9.70871e-05	0.000337645	0	0.00379086	False	ELOVL7; ELOVL fatty acid elongase
ILMN_1801939	5.54164e-07	0.00259597	2.7637e-05	6.5072e-05	0	0.000925349	False	CCNB2; cyclin
ILMN_1811933	5.53256e-07	0.00259171	9.30082e-05	0.000226015	0	0.00262224	False	SHMT1; serine hydroxymethyltransferase		0.00497663
ILMN_2305116	5.52744e-07	0.00258932	0.000328166	0.00117821	0	0.0102624	False	CTH; cystathionine
ILMN_1681223	5.48277e-07	0.00256839	5.91538e-05	0.000184473	0	0.00271685	False	CACNA1D; calcium voltage-gated channel subunit alpha1
ILMN_1670547	5.45757e-07	0.00255659	1.39114e-05	3.90321e-05	0	0.000295245	False	GRM1; glutamate metabotropic receptor
ILMN_1793894	5.45176e-07	0.00255386	9.13543e-06	1.66882e-05	0	9.7658e-05	False	ANAPC13; anaphase promoting complex subunit
ILMN_1764788	5.45054e-07	0.00255329	2.48925e-05	7.85515e-05	0	0.00081001	False	TNFRSF1B; TNF receptor superfamily member
ILMN_1662617	5.43934e-07	0.00254805	8.12991e-05	0.000141215	0	0.000854578	False	PPP2R3C; protein phosphatase 2 regulatory subunit
ILMN_1793831	5.43213e-07	0.00254467	7.31328e-05	0.000234513	0	0.00320846	False	TRADD; TNFRSF1A associated via death
ILMN_1748272	5.42608e-07	0.00254183	2.21972e-05	7.56197e-05	0	0.000821	False	TAB3; TGF-beta activated kinase 1 (MAP3K7) binding protein
ILMN_1807397	5.41232e-07	0.00253539	3.49551e-06	6.95411e-06	0	6.95198e-05	False	NDUFB5; NADH:ubiquinone oxidoreductase subunit		0.0222864
ILMN_1781345	5.40131e-07	0.00253023	0.000116577	0.000440479	0	0.0045695	False	RAD52; RAD52 homolog
ILMN_1671237	5.39504e-07	0.00252729	3.95385e-05	0.000110313	0	0.0014752	False	GNGT2; G protein subunit gamma transducin		0.000517921
ILMN_1743032	5.38779e-07	0.0025239	1.89528e-05	5.74942e-05	0	0.00067914	False	CTSS; cathepsin
ILMN_1703459	5.37003e-07	0.00251558	0.000110712	0.000265811	0	0.00205778	False	WNT9B; Wnt family member
ILMN_1753010	5.36957e-07	0.00251536	3.03442e-05	6.95419e-05	0	0.000455428	False	GATB; glutamyl-tRNA amidotransferase subunit		0.0300268
ILMN_2151281	5.31578e-07	0.00249016	4.69381e-05	9.54682e-05	0	0.000882701	False	GABARAPL1; GABA type A receptor associated protein like
ILMN_1664931	5.30754e-07	0.0024863	7.66018e-06	2.29282e-05	0	0.000169134	False	GTF2E2; general transcription factor IIE subunit
ILMN_1709484	5.27873e-07	0.00247281	0.000123594	0.000354834	0	0.00285387	False	BLM; BLM RecQ like		0.00429846
ILMN_1659878	5.23149e-07	0.00245068	3.90957e-05	8.7274e-05	0	0.000775639	False	PAK2; p21 (RAC1) activated kinase
ILMN_2404512	5.22722e-07	0.00244868	7.55779e-05	0.000173758	0	0.00159698	False	PSEN2; presenilin		9.90085e-06
ILMN_1700432	5.22069e-07	0.00244562	2.20916e-05	6.83008e-05	0	0.000574891	False	ITPKB; inositol-trisphosphate 3-kinase		0.0467872
ILMN_1784238	5.19967e-07	0.00243577	2.31115e-05	7.41396e-05	0	0.000756395	False	SEC22B; SEC22 homolog B		0.0322075
ILMN_1797578	5.18017e-07	0.00242664	3.15715e-05	8.89337e-05	0	0.000657642	False	CASP10; caspase
ILMN_1783889	5.16422e-07	0.00241917	4.83775e-05	0.000146682	0	0.00145306	False	PRKAA1; protein kinase AMP-activated catalytic subunit alpha
ILMN_1694111	5.15144e-07	0.00241318	3.1876e-05	9.82554e-05	0	0.00097559	False	PNKP; polynucleotide kinase
ILMN_1769702	5.15012e-07	0.00241256	0.000159804	0.000515677	0	0.00492883	False	GPAA1; glycosylphosphatidylinositol anchor attachment		0.00682319
ILMN_1742534	5.14057e-07	0.00240809	9.75301e-06	3.22189e-05	0	0.000701604	False	COL4A5; collagen type IV alpha 5
ILMN_1807050	5.13541e-07	0.00240567	9.64682e-05	0.000221823	0	0.0018966	False	SHC4; SHC adaptor protein
ILMN_1713533	5.12538e-07	0.00240097	1.16193e-05	2.69874e-05	0	0.000207883	False	TKTL2; transketolase like
ILMN_2355559	5.09999e-07	0.00238908	4.06434e-05	0.000152421	0	0.00158066	False	PSAP;
ILMN_1715482	5.09772e-07	0.00238802	2.97707e-05	8.6709e-05	0	0.000805189	False	ULK2; unc-51 like autophagy activating kinase
ILMN_1765043	5.021e-07	0.00235208	0.00547338	0.00891332	0	0.0268695	False	RPL38; ribosomal protein
ILMN_1679178	5.01646e-07	0.00234995	5.49372e-06	1.21314e-05	0	7.97966e-05	False	ATP5F1D; ATP synthase F1 subunit
ILMN_1672807	5.01361e-07	0.00234861	0.00392074	0.0116341	0	0.130179	False	CA5B; carbonic anhydrase		4.91989e-26
ILMN_1669846	5.01208e-07	0.00234789	7.84762e-06	2.02042e-05	0	0.00015674	False	SLC25A31; solute carrier family 25 member
ILMN_1669700	4.98871e-07	0.00233695	2.16886e-05	5.64455e-05	0	0.000316542	False	KPNA5; karyopherin subunit alpha
ILMN_1743319	4.96903e-07	0.00232773	8.62143e-05	0.000190741	0	0.00126343	False	PAFAH1B2; platelet activating factor acetylhydrolase 1b catalytic subunit
ILMN_1682636	4.95063e-07	0.00231911	2.61008e-05	7.30849e-05	0	0.000782903	False	CXCL2; C-X-C motif chemokine ligand
ILMN_2372124	4.92235e-07	0.00230586	1.16437e-05	2.50186e-05	0	0.000171258	False	HNF4A; hepatocyte nuclear factor 4
ILMN_2415722	4.91957e-07	0.00230456	0.00253271	0.00430323	0	0.0173641	False	RPS29; ribosomal protein
ILMN_1815796	4.88621e-07	0.00228893	2.46963e-05	5.84151e-05	0	0.000639429	False	NT5C1A; 5'-nucleotidase
ILMN_1678422	4.88276e-07	0.00228732	2.30852e-05	5.58691e-05	0	0.00045768	False	DHX58; DExH-box helicase
ILMN_2068951	4.86993e-07	0.00228131	7.5715e-05	0.000177693	0	0.00124004	False	PDHA2; pyruvate dehydrogenase E1 subunit alpha
ILMN_1802411	4.86559e-07	0.00227928	3.61749e-05	7.69791e-05	0	0.000500331	False	ITGA1; integrin subunit alpha
ILMN_1654072	4.86014e-07	0.00227672	2.43079e-05	8.89771e-05	0	0.000804675	False	CX3CL1; C-X3-C motif chemokine ligand
ILMN_2156172	4.8509e-07	0.00227239	0.000117333	0.000424007	0	0.00564058	False	HK2; hexokinase		0.0210149
ILMN_1685898	4.85019e-07	0.00227206	4.55213e-05	0.000104938	0	0.00138204	False	SRC; SRC proto-oncogene		0.0458873
ILMN_1778237	4.84669e-07	0.00227042	3.71111e-06	9.65861e-06	0	8.21455e-05	False	FN1; fibronectin
ILMN_1681503	4.83811e-07	0.0022664	5.69601e-05	0.000162695	0	0.00137159	False	MCM2; minichromosome maintenance complex component		0.0330151
ILMN_1763187	4.83495e-07	0.00226492	4.0568e-05	9.26245e-05	0	0.000647804	False	PAK4; p21 (RAC1) activated kinase
ILMN_1716843	4.81882e-07	0.00225736	0.000171729	0.000501315	0	0.00370327	False	ELOVL2; ELOVL fatty acid elongase
ILMN_1775634	4.81312e-07	0.00225469	0.000123963	0.000443535	0	0.00543415	False	AGTR2; angiotensin II receptor type
ILMN_2322131	4.80054e-07	0.0022488	1.31034e-05	2.63211e-05	0	0.000209805	False	CLEC4M; C-type lectin domain family 4 member
ILMN_2398274	4.79924e-07	0.00224819	2.35006e-05	7.52218e-05	0	0.000592105	False	PYCARD; PYD and CARD domain
ILMN_1708105	4.7892e-07	0.00224349	4.77326e-05	0.000180621	0	0.0014003	False	EZH2; enhancer of zeste 2 polycomb repressive complex 2
ILMN_1813296	4.78438e-07	0.00224123	2.83475e-05	8.98009e-05	0	0.000670555	False	RDH8; retinol dehydrogenase
ILMN_1743361	4.77941e-07	0.0022389	7.11772e-06	1.34534e-05	0	8.09014e-05	False	PTGER3; prostaglandin E receptor
ILMN_1688663	4.7737e-07	0.00223623	0.000188775	0.000444307	0	0.00228519	False	IFNA1; interferon alpha
ILMN_2184602	4.75801e-07	0.00222888	0.000123403	0.00044027	0	0.00344924	False	H2AC11; H2A clustered histone
ILMN_1673330	4.74574e-07	0.00222313	1.32488e-05	2.67285e-05	0	0.000247647	False	GRK2; G protein-coupled receptor kinase
ILMN_2086143	4.74124e-07	0.00222102	4.99077e-06	1.13085e-05	0	7.24155e-05	False	CCR4; C-C motif chemokine receptor
ILMN_1766658	4.7365e-07	0.0022188	1.95559e-06	3.73699e-06	0	3.79676e-05	False	PKMYT1; protein kinase
ILMN_1721703	4.7359e-07	0.00221852	0.000121178	0.000321248	0	0.00210182	False	PNN; pinin
ILMN_1807745	4.72048e-07	0.0022113	2.38329e-05	7.59952e-05	0	0.000696889	False	GYS2; glycogen synthase
ILMN_2105254	4.70051e-07	0.00220194	0.000109187	0.000323058	0	0.00319014	False	PTGR2; prostaglandin reductase
ILMN_1690114	4.69416e-07	0.00219897	0.000177827	0.000463964	0	0.00320329	False	HACD4; 3-hydroxyacyl-CoA dehydratase
ILMN_1658504	4.68623e-07	0.00219525	9.9341e-06	3.05569e-05	0	0.000274946	False	CHKA; choline kinase		0.0223075
ILMN_2052511	4.66853e-07	0.00218696	1.1383e-05	2.17168e-05	0	0.00017437	False	IL13; interleukin
ILMN_1656242	4.66458e-07	0.00218511	0.000280307	0.000726824	0	0.00390277	False	C1R; complement
ILMN_2157099	4.65284e-07	0.00217961	0.000285144	0.00070149	0	0.00603807	False	CCNA1; cyclin		0.00128305
ILMN_1778308	4.64918e-07	0.0021779	6.15385e-06	1.18486e-05	0	7.44079e-05	False	COL4A4; collagen type IV alpha 4
ILMN_1755023	4.64711e-07	0.00217693	5.50838e-05	0.000121351	0	0.00104599	False	RAD50; RAD50 double strand break repair
ILMN_1738987	4.62248e-07	0.00216539	1.00789e-05	2.45388e-05	0	0.000237077	False	HS2ST1; heparan sulfate 2-O-sulfotransferase		0.0237934
ILMN_1721523	4.59192e-07	0.00215107	2.66309e-05	6.26802e-05	0	0.00038638	False	B3GNT7; UDP-GlcNAc:betaGal beta-1
ILMN_1679527	4.4998e-07	0.00210792	1.08944e-05	2.05102e-05	0	0.000145063	False	IAPP; islet amyloid		0.0247801
ILMN_1770987	4.49911e-07	0.0021076	1.97581e-05	6.71433e-05	0	0.00128529	False	SLC8A3; solute carrier family 8 member
ILMN_1707257	4.49493e-07	0.00210564	0.000139287	0.000345949	0	0.00292885	False	H3C12; H3 clustered histone
ILMN_1755369	4.46943e-07	0.00209369	9.36061e-06	2.91134e-05	0	0.000239413	False	RAB3A; RAB3A
ILMN_1658483	4.44142e-07	0.00208057	5.55804e-05	0.000107131	0	0.00100841	False	IL1A; interleukin 1
ILMN_1655240	4.42564e-07	0.00207318	9.87951e-06	3.59883e-05	0	0.000831611	False	TAS1R2; taste 1 receptor member
ILMN_1653292	4.42448e-07	0.00207263	0.000250795	0.000823526	0	0.0057303	False	PFKFB4; 6-phosphofructo-2-kinase/fructose-2		0.0451995
ILMN_2226763	4.41871e-07	0.00206993	0.000108118	0.000312716	0	0.00218701	False	H2AB2; H2A.B variant histone
ILMN_2197693	4.40565e-07	0.00206381	8.68129e-06	2.87347e-05	0	0.000295656	False	CTNNA2; catenin alpha
ILMN_1729191	4.39159e-07	0.00205723	0.00013184	0.000284357	0	0.00234986	False	CYP2C19; cytochrome P450 family 2 subfamily C member
ILMN_1677603	4.39087e-07	0.00205689	0.000377442	0.000880926	0	0.00370545	False	C1S; complement
ILMN_1723793	4.369e-07	0.00204665	0.00010339	0.000271865	0	0.00215753	False	PALB2; partner and localizer of		0.031608
ILMN_1757074	4.36397e-07	0.00204429	2.83989e-05	8.7211e-05	0	0.0016751	False	GNG10; G protein subunit gamma
ILMN_1763852	4.34411e-07	0.00203499	6.44002e-05	0.000168928	0	0.00280675	False	ACACB; acetyl-CoA carboxylase
ILMN_1789505	4.34164e-07	0.00203383	5.78878e-05	0.000182582	0	0.00186709	False	ITPR1; inositol 1
ILMN_2323172	4.33173e-07	0.00202919	5.71542e-05	0.000175103	0	0.00132271	False	CSF3R; colony stimulating factor 3		0.000312587
ILMN_1682375	4.32866e-07	0.00202775	1.36601e-05	4.2367e-05	0	0.000624512	False	CTU1; cytosolic thiouridylase subunit
ILMN_1663453	4.32071e-07	0.00202402	3.17026e-05	8.27191e-05	0	0.000622997	False	H2AC13; H2A clustered histone
ILMN_1686573	4.3173e-07	0.00202243	5.45551e-05	0.000122935	0	0.000982937	False	DEFB1; defensin beta
ILMN_1711005	4.31633e-07	0.00202197	4.49221e-06	1.18448e-05	0	0.000111496	False	CDC25A; cell division cycle
ILMN_1793990	4.28615e-07	0.00200784	0.000112576	0.000328257	0	0.00277446	False	ID2; inhibitor of DNA binding		0.0384906
ILMN_1680420	4.26513e-07	0.00199799	1.60214e-05	3.48706e-05	0	0.000375886	False	NUDT13; nudix hydrolase
ILMN_1796335	4.26102e-07	0.00199607	0.000130677	0.000386928	0	0.0031419	False	LPCAT2; lysophosphatidylcholine acyltransferase
ILMN_1664122	4.26057e-07	0.00199585	3.36384e-05	7.8248e-05	0	0.000725493	False	PTPN6; protein tyrosine phosphatase non-receptor type
ILMN_1791332	4.20922e-07	0.0019718	5.23059e-06	1.01317e-05	0	9.29068e-05	False	ATP5PO; ATP synthase peripheral stalk subunit		0.00403132
ILMN_1772387	4.19792e-07	0.0019665	6.35897e-05	0.000170504	0	0.00152278	False	TLR2; toll like receptor
ILMN_1803988	4.19528e-07	0.00196527	2.1206e-05	7.33001e-05	0	0.000876279	False	MCL1; MCL1 apoptosis regulator
ILMN_1694166	4.18756e-07	0.00196165	0.000125434	0.00047934	0	0.00380495	False	H2AC1; H2A clustered histone
ILMN_2367172	4.17867e-07	0.00195749	1.59273e-05	4.26959e-05	0	0.000537089	False	AMACR; alpha-methylacyl-CoA
ILMN_1758214	4.16959e-07	0.00195323	1.42722e-05	3.16687e-05	0	0.000332389	False	RARS2; arginyl-tRNA synthetase 2
ILMN_1776464	4.16044e-07	0.00194895	0.000241565	0.000901242	0	0.00900859	False	PARP4; poly(ADP-ribose) polymerase family member
ILMN_2260991	4.15902e-07	0.00194828	5.2442e-05	0.000136688	0	0.00122138	False	TSPO; translocator
ILMN_1765326	4.15645e-07	0.00194708	1.53063e-05	3.20367e-05	0	0.000224167	False	DGKD; diacylglycerol kinase
ILMN_1729161	4.15445e-07	0.00194614	0.000124032	0.000229321	0	0.00139373	False	NOTCH1; notch receptor		0.0368561
ILMN_1727965	4.1341e-07	0.00193661	0.000107621	0.000399204	0	0.00411965	False	ALDH3B1; aldehyde dehydrogenase 3 family member		0.0140619
ILMN_2066020	4.12916e-07	0.0019343	1.24762e-05	5.28773e-05	0	0.00080831	False	ELOC; elongin
ILMN_2379130	4.10282e-07	0.00192196	0.000116639	0.000370589	0	0.00269867	False	IRAK1; interleukin 1 receptor associated kinase		0.043812
ILMN_1806754	4.09931e-07	0.00192031	0.000467528	0.00127132	0	0.0110281	False	GLDC; glycine
ILMN_1696360	4.08466e-07	0.00191345	6.24616e-05	0.000196651	0	0.00205547	False	CTSB; cathepsin
ILMN_1669393	4.08052e-07	0.00191151	3.10131e-05	8.99776e-05	0	0.000820474	False	GGT1; gamma-glutamyltransferase
ILMN_2233180	4.06414e-07	0.00190384	5.7941e-05	0.00025822	0	0.00241191	False	RFXAP; regulatory factor X associated
ILMN_1671263	4.0619e-07	0.00190279	3.19209e-05	0.0001011	0	0.000911375	False	CACNA1H; calcium voltage-gated channel subunit alpha1
ILMN_1673535	4.05633e-07	0.00190018	3.52814e-06	7.46227e-06	0	7.98469e-05	False	MYLK4; myosin light chain kinase family member
ILMN_1809537	4.04377e-07	0.00189429	0.000185917	0.000574722	0	0.00288532	False	MASP1; MBL associated serine protease
ILMN_1667711	4.03604e-07	0.00189067	9.51786e-05	0.000274931	0	0.00266882	False	PLAAT3; phospholipase A and acyltransferase		0.0105284
ILMN_1715715	4.03087e-07	0.00188825	0.000478338	0.00127429	0	0.0118418	False	CEBPA; CCAAT enhancer binding protein		0.00673151
ILMN_1784300	4.028e-07	0.00188691	2.77843e-05	8.13143e-05	0	0.000788404	False	TUBA4A; tubulin alpha
ILMN_1761669	4.02491e-07	0.00188546	2.79613e-06	5.10293e-06	0	3.13458e-05	False	CYP2F1; cytochrome P450 family 2 subfamily F member
ILMN_1781285	4.00294e-07	0.00187517	7.23127e-06	2.11335e-05	0	0.000219073	False	DUSP1; dual specificity phosphatase
ILMN_1796235	3.99287e-07	0.00187045	2.64639e-05	8.63352e-05	0	0.000760808	False	UTP4; UTP4 small subunit processome
ILMN_1664316	3.96959e-07	0.00185955	1.22736e-05	4.24052e-05	0	0.000470046	False	CCR9; C-C motif chemokine receptor
ILMN_1784792	3.96753e-07	0.00185858	4.44442e-05	0.000103287	0	0.000906996	False	GRIN2B; glutamate ionotropic receptor NMDA type subunit
ILMN_1786310	3.96207e-07	0.00185602	1.13046e-05	3.14934e-05	0	0.000305968	False	MVK; mevalonate
ILMN_1715742	3.92667e-07	0.00183944	9.3421e-06	2.46636e-05	0	0.000229072	False	SLC22A1; solute carrier family 22 member
ILMN_1763104	3.90093e-07	0.00182738	6.54445e-06	1.44798e-05	0	8.62887e-05	False	TRAF4; TNF receptor associated factor
ILMN_1807439	3.89962e-07	0.00182677	3.08721e-05	6.69511e-05	0	0.000384809	False	ALDH1A3; aldehyde dehydrogenase 1 family member
ILMN_1808379	3.88497e-07	0.0018199	1.24269e-05	3.591e-05	0	0.000246977	False	PLCD4; phospholipase C delta
ILMN_1784447	3.87357e-07	0.00181456	1.34537e-05	3.2351e-05	0	0.000254835	False	PLCE1; phospholipase C epsilon
ILMN_2175220	3.84442e-07	0.00180091	2.2012e-05	5.67256e-05	0	0.000407047	False	CYP39A1; cytochrome P450 family 39 subfamily A member
ILMN_2191428	3.82606e-07	0.00179231	4.27568e-05	0.000112339	0	0.00143644	False	UBB; ubiquitin
ILMN_1778255	3.82162e-07	0.00179023	7.98275e-06	2.18905e-05	0	0.000278106	False	FARSA; phenylalanyl-tRNA synthetase subunit
ILMN_1697220	3.81915e-07	0.00178907	1.92803e-05	5.7634e-05	0	0.000576858	False	NT5E; 5'-nucleotidase
ILMN_1708147	3.78931e-07	0.00177509	4.47419e-06	8.60838e-06	0	6.48297e-05	False	TBPL1; TATA-box binding protein like
ILMN_1757769	3.7776e-07	0.00176961	1.50621e-05	4.88121e-05	0	0.000411644	False	PLCZ1; phospholipase C zeta
ILMN_1730454	3.77337e-07	0.00176763	3.11781e-05	7.59965e-05	0	0.000632548	False	FOLR3; folate receptor
ILMN_1784523	3.76756e-07	0.0017649	2.36335e-05	5.96908e-05	0	0.000434071	False	ATP6V1G1; ATPase H+ transporting V1 subunit
ILMN_1688573	3.75006e-07	0.00175671	0.00017414	0.000401988	0	0.00360656	False	CREB5; cAMP responsive element binding protein		1.47906e-13
ILMN_1812403	3.73969e-07	0.00175185	2.22267e-06	5.23848e-06	0	4.88865e-05	False	BCAP31; B cell receptor associated protein
ILMN_2178186	3.72234e-07	0.00174372	2.81381e-05	5.84279e-05	0	0.000414417	False	PIGW; phosphatidylinositol glycan anchor biosynthesis class
ILMN_2412860	3.70248e-07	0.00173442	4.64063e-05	0.000142565	0	0.00181527	False	MCM4; minichromosome maintenance complex component		0.0148434
ILMN_2284647	3.68494e-07	0.0017262	2.04242e-05	0.000116296	0	0.00283506	False	COL9A1; collagen type IX alpha 1
ILMN_1759973	3.6817e-07	0.00172469	3.83054e-06	8.4348e-06	0	5.4964e-05	False	NDUFA5; NADH:ubiquinone oxidoreductase subunit
ILMN_1815320	3.65586e-07	0.00171258	9.47142e-05	0.000294149	0	0.0026871	False	NR5A1; nuclear receptor subfamily 5 group A member
ILMN_1688413	3.64146e-07	0.00170583	4.78133e-05	0.000127316	0	0.00160086	False	SNW1; SNW domain containing		0.00536839
ILMN_2281502	3.59959e-07	0.00168622	7.78496e-05	0.000220619	0	0.00304368	False	DHRS9; dehydrogenase/reductase		8.03263e-11
ILMN_1748538	3.59641e-07	0.00168473	4.4749e-05	0.000115847	0	0.000734317	False	ALDH1A2; aldehyde dehydrogenase 1 family member
ILMN_1683774	3.58867e-07	0.0016811	8.71674e-06	2.78429e-05	0	0.000275513	False	IL2RA; interleukin 2 receptor subunit
ILMN_1712774	3.58844e-07	0.001681	6.59083e-05	0.000169734	0	0.00189549	False	IRS4; insulin receptor substrate
ILMN_1788811	3.58818e-07	0.00168087	0.000104669	0.000280666	0	0.00198349	False	PLA2G2D; phospholipase A2 group
ILMN_1716080	3.58419e-07	0.001679	7.82384e-06	1.70548e-05	0	0.000125028	False	CBL; Cbl
ILMN_1664024	3.56922e-07	0.00167199	4.50969e-05	0.00014314	0	0.00296739	False	APOB; apolipoprotein
ILMN_2373763	3.56176e-07	0.0016685	2.2297e-05	5.5447e-05	0	0.000460072	False	CASP7; caspase
ILMN_1806725	3.55544e-07	0.00166554	2.05433e-05	3.98862e-05	0	0.000261563	False	PDCD1; programmed cell death
ILMN_1805344	3.53258e-07	0.00165483	0.000539403	0.0014348	0	0.00949526	False	DDX5; DEAD-box helicase
ILMN_1797482	3.5147e-07	0.00164645	3.27419e-05	8.3451e-05	0	0.00127585	False	GCDH; glutaryl-CoA
ILMN_2199947	3.48044e-07	0.00163041	6.58696e-06	1.7802e-05	0	0.000132583	False	REV3L; REV3 like
ILMN_1740524	3.47984e-07	0.00163012	3.42438e-05	0.000101112	0	0.000780456	False	NEU3; neuraminidase
ILMN_1774836	3.45468e-07	0.00161834	1.17725e-05	2.78793e-05	0	0.000268548	False	PLOD3; procollagen-lysine
ILMN_1747132	3.45327e-07	0.00161768	3.07282e-05	7.83604e-05	0	0.000745861	False	DGKA; diacylglycerol kinase
ILMN_1737656	3.41525e-07	0.00159986	1.86501e-05	3.7685e-05	0	0.000300851	False	ABCD4; ATP binding cassette subfamily D member
ILMN_2155998	3.40822e-07	0.00159657	3.13678e-05	8.41743e-05	0	0.000798671	False	PSMD6; proteasome 26S subunit
ILMN_1725510	3.39772e-07	0.00159165	5.20396e-05	0.000171746	0	0.00152271	False	DHCR24; 24-dehydrocholesterol
ILMN_1677028	3.39452e-07	0.00159015	0.000118049	0.000365615	0	0.00292092	False	CACNA1I; calcium voltage-gated channel subunit alpha1		0.00359991
ILMN_1691007	3.39314e-07	0.00158951	3.81716e-05	9.78555e-05	0	0.000766082	False	PNPLA3; patatin like phospholipase domain containing
ILMN_1734707	3.38833e-07	0.00158725	0.000729951	0.00217032	0	0.0188247	False	CHST13; carbohydrate sulfotransferase		1.39435e-06
ILMN_1773310	3.3837e-07	0.00158508	7.35922e-06	1.50861e-05	0	0.000113376	False	FUT5; fucosyltransferase
ILMN_1785336	3.35779e-07	0.00157295	2.84549e-05	7.67166e-05	0	0.000677302	False	PMM2; phosphomannomutase		0.00715591
ILMN_1772055	3.3573e-07	0.00157272	1.84117e-05	4.75235e-05	0	0.000319593	False	VARS1; valyl-tRNA synthetase
ILMN_2095633	3.356e-07	0.00157211	7.3568e-06	2.14489e-05	0	0.000183622	False	FGF22; fibroblast growth factor
ILMN_1761912	3.34781e-07	0.00156827	0.000103179	0.000283519	0	0.00203334	False	MGAT1; alpha-1
ILMN_2048043	3.34448e-07	0.00156671	2.49673e-05	6.77157e-05	0	0.0006204	False	DEFB4A; defensin beta
ILMN_1714859	3.34142e-07	0.00156528	1.63431e-05	4.67777e-05	0	0.000444051	False	TCIRG1; T cell immune regulator 1
ILMN_1768533	3.33325e-07	0.00156145	2.41105e-05	9.91027e-05	0	0.00108488	False	CACNA2D1; calcium voltage-gated channel auxiliary subunit alpha2delta
ILMN_1745963	3.30685e-07	0.00154909	1.46267e-05	3.91658e-05	0	0.000292282	False	FOLR2; folate receptor
ILMN_1804357	3.28529e-07	0.00153898	2.03795e-05	8.52629e-05	0	0.000766808	False	GNG4; G protein subunit gamma
ILMN_1715994	3.28346e-07	0.00153813	3.97073e-05	0.000161096	0	0.00142301	False	HGS; hepatocyte growth factor-regulated tyrosine kinase
ILMN_1773865	3.28341e-07	0.0015381	4.43069e-05	0.000221102	0	0.00255553	False	HSPA5; heat shock protein family A (Hsp70) member		0.0378382
ILMN_2323979	3.27779e-07	0.00153547	2.23589e-05	4.5292e-05	0	0.000258083	False	WARS2; tryptophanyl tRNA synthetase 2
ILMN_1699859	3.27764e-07	0.0015354	1.48454e-05	3.58895e-05	0	0.000253085	False	GNPAT; glyceronephosphate
ILMN_1721963	3.26346e-07	0.00152876	7.42026e-05	0.000225171	0	0.00160126	False	MEN1; menin
ILMN_2189870	3.26069e-07	0.00152746	2.37149e-05	6.10198e-05	0	0.000447973	False	FCF1; FCF1 rRNA-processing
ILMN_2282282	3.2569e-07	0.00152568	8.13052e-06	1.75572e-05	0	0.000134433	False	MLH3; mutL homolog
ILMN_1721978	3.24919e-07	0.00152207	3.91015e-05	0.000120312	0	0.00142784	False	CARD11; caspase recruitment domain family member
ILMN_1670008	3.24059e-07	0.00151805	2.56204e-05	7.46766e-05	0	0.000740025	False	FLCN;
ILMN_1735347	3.21628e-07	0.00150666	2.39306e-05	7.54687e-05	0	0.000711807	False	MCEE; methylmalonyl-CoA
ILMN_1697546	3.20746e-07	0.00150253	7.97056e-05	0.000297214	0	0.00334646	False	BRCC3; BRCA1/BRCA2-containing complex subunit		0.00981712
ILMN_2207504	3.20527e-07	0.0015015	8.77377e-06	2.10991e-05	0	0.000254148	False	LEP;
ILMN_2296335	3.19372e-07	0.00149609	9.2848e-05	0.000274542	0	0.00175378	False	NSD2; nuclear receptor binding SET domain protein
ILMN_1795190	3.17174e-07	0.0014858	1.83387e-06	4.17296e-06	0	4.68009e-05	False	CLDN2; claudin
ILMN_1727043	3.17098e-07	0.00148544	2.73235e-05	7.3135e-05	0	0.000741284	False	COLGALT1; collagen beta(1-O)galactosyltransferase
ILMN_1674032	3.16172e-07	0.0014811	2.41002e-05	6.68921e-05	0	0.000715265	False	ABCD3; ATP binding cassette subfamily D member
ILMN_2352077	3.14453e-07	0.00147305	1.52554e-05	4.08627e-05	0	0.000313229	False	KL;
ILMN_1663035	3.13643e-07	0.00146925	8.38354e-06	1.90226e-05	0	0.000179288	False	SREBF1; sterol regulatory element binding transcription factor
ILMN_1777845	3.12919e-07	0.00146586	4.50455e-05	9.83412e-05	0	0.000731121	False	NOTCH2; notch receptor
ILMN_1754211	3.11771e-07	0.00146048	3.94985e-05	0.000152656	0	0.00169041	False	DCLRE1C; DNA cross-link repair
ILMN_2051232	3.11663e-07	0.00145998	1.02238e-05	3.07503e-05	0	0.000515117	False	SDHA; succinate dehydrogenase complex flavoprotein subunit		0.0195866
ILMN_1714157	3.11242e-07	0.00145801	1.54508e-05	5.85165e-05	0	0.000500915	False	GALE;
ILMN_2197365	3.10179e-07	0.00145303	3.53611e-06	8.69416e-06	0	7.0484e-05	False	RGS2; regulator of G protein signaling
ILMN_1735930	3.09356e-07	0.00144917	5.52903e-05	0.000154591	0	0.00159474	False	KLF2; KLF transcription factor
ILMN_1689817	3.08646e-07	0.00144584	0.000115184	0.000469927	0	0.00389927	False	LCOR; ligand dependent nuclear receptor		0.0186216
ILMN_1761262	3.08262e-07	0.00144405	4.05697e-05	0.000124249	0	0.000999722	False	MPI; mannose phosphate
ILMN_1810584	3.07407e-07	0.00144004	1.23966e-05	2.88721e-05	0	0.000290729	False	IL1R1; interleukin 1 receptor type
ILMN_2092664	3.07017e-07	0.00143821	1.22465e-05	3.29629e-05	0	0.00029599	False	ADSS2; adenylosuccinate synthase		0.00350768
ILMN_1688423	3.04696e-07	0.00142734	3.96488e-05	0.000113745	0	0.00144423	False	FCER1A; Fc epsilon receptor
ILMN_1693891	3.03875e-07	0.00142349	4.22654e-05	0.000122683	0	0.00102703	False	MOGAT2; monoacylglycerol O-acyltransferase
ILMN_2074258	3.03658e-07	0.00142248	7.57581e-05	0.000317409	0	0.00481787	False	BARD1; BRCA1 associated RING domain
ILMN_1748093	3.03146e-07	0.00142008	9.34015e-05	0.000316347	0	0.00332433	False	PAFAH1B3; platelet activating factor acetylhydrolase 1b catalytic subunit
ILMN_1771260	3.03112e-07	0.00141992	3.1505e-05	8.19871e-05	0	0.000683488	False	B3GNT4; UDP-GlcNAc:betaGal beta-1
ILMN_1753135	3.03007e-07	0.00141943	3.5965e-06	9.90634e-06	0	0.000114199	False	ALK; ALK receptor tyrosine
ILMN_2038776	3.00831e-07	0.00140924	1.63203e-05	4.64141e-05	0	0.000314937	False	TXN;
ILMN_1732151	3.00059e-07	0.00140562	7.88795e-06	2.75548e-05	0	0.000404018	False	COL6A1; collagen type VI alpha 1
ILMN_1806106	3.0002e-07	0.00140544	3.41898e-05	9.86679e-05	0	0.00101642	False	GNL3; G protein nucleolar		0.000165561
ILMN_1741600	2.99373e-07	0.0014024	2.16778e-05	4.92253e-05	0	0.000361352	False	PFKFB1; 6-phosphofructo-2-kinase/fructose-2
ILMN_2232430	2.98227e-07	0.00139703	5.79012e-05	0.000154076	0	0.00109465	False	NMD3; NMD3 ribosome export		0.032053
ILMN_1665748	2.97057e-07	0.00139156	6.39621e-05	0.000210728	0	0.00229108	False	DCC; DCC netrin 1
ILMN_2345015	2.96952e-07	0.00139106	0.000189653	0.000532138	0	0.0039078	False	PTGES2; prostaglandin E synthase		0.00215427
ILMN_2379788	2.96274e-07	0.00138789	7.53584e-05	0.000189742	0	0.00135087	False	HIF1A; hypoxia inducible factor 1 subunit
ILMN_1702218	2.96144e-07	0.00138728	2.73488e-05	0.00012891	0	0.00203036	False	POLI; DNA polymerase
ILMN_1673991	2.9586e-07	0.00138595	5.06412e-05	0.000135618	0	0.00127235	False	ATIC; 5-aminoimidazole-4-carboxamide ribonucleotide formyltransferase/IMP
ILMN_1666445	2.95359e-07	0.0013836	2.3754e-05	5.5371e-05	0	0.000387045	False	CAMK2A; calcium/calmodulin dependent protein kinase II
ILMN_1689037	2.94739e-07	0.0013807	2.91193e-05	7.03208e-05	0	0.000811107	False	LIPG; lipase G		0.000980303
ILMN_1695110	2.93874e-07	0.00137664	1.83887e-05	6.6368e-05	0	0.000876693	False	BCAT2; branched chain amino acid transaminase
ILMN_1695271	2.93457e-07	0.00137469	2.09504e-05	5.82159e-05	0	0.000401377	False	RPP25; ribonuclease P and MRP subunit
ILMN_1736820	2.93181e-07	0.0013734	4.44167e-05	0.000154016	0	0.00151035	False	H2BC14; H2B clustered histone
ILMN_1695490	2.92181e-07	0.00136872	8.19142e-05	0.000226855	0	0.00215458	False	PLD4; phospholipase D family member
ILMN_1779470	2.90218e-07	0.00135952	3.16012e-05	0.000102874	0	0.00118276	False	ABCG4; ATP binding cassette subfamily G member
ILMN_1666635	2.90095e-07	0.00135894	0.00399285	0.00632385	0	0.0245329	False	RPS14; ribosomal protein
ILMN_2286870	2.89516e-07	0.00135623	4.07995e-05	9.97338e-05	0	0.000745218	False	CSNK1D; casein kinase 1
ILMN_2175831	2.8845e-07	0.00135124	2.20847e-05	4.45e-05	0	0.000321888	False	MTFMT; mitochondrial methionyl-tRNA
ILMN_1808797	2.87704e-07	0.00134774	3.62315e-06	8.00776e-06	0	6.77491e-05	False	ADCY10; adenylate cyclase
ILMN_1666399	2.8738e-07	0.00134622	5.56443e-05	0.000251506	0	0.00243527	False	RING1; ring finger protein
ILMN_1815079	2.87259e-07	0.00134566	2.04197e-05	5.82827e-05	0	0.000944715	False	TICAM1; TIR domain containing adaptor molecule
ILMN_1687519	2.87169e-07	0.00134524	1.16795e-05	5.05314e-05	0	0.000631555	False	SNAP23; synaptosome associated protein
ILMN_1765986	2.86717e-07	0.00134312	8.22378e-06	2.20588e-05	0	0.000148488	False	INHBC; inhibin subunit beta
ILMN_2291152	2.85599e-07	0.00133788	3.10679e-05	4.53329e-05	0	0.000212307	False	PPP2R2C; protein phosphatase 2 regulatory subunit
ILMN_1768194	2.84383e-07	0.00133219	8.25846e-05	0.000158052	0	0.00127797	False	BIRC2; baculoviral IAP repeat containing
ILMN_1692661	2.82302e-07	0.00132244	0.00011876	0.000353462	0	0.00296546	False	AKR1D1; aldo-keto reductase family 1 member
ILMN_1749118	2.8172e-07	0.00131971	1.90712e-05	4.07166e-05	0	0.000369293	False	CALML5; calmodulin like
ILMN_1688580	2.79808e-07	0.00131075	9.26114e-05	0.000255576	0	0.00291014	False	CAMP; cathelicidin antimicrobial		1.22726e-07
ILMN_1734380	2.79723e-07	0.00131036	1.40416e-06	2.6181e-06	0	1.81191e-05	False	DPF3; double PHD fingers
ILMN_1711254	2.78106e-07	0.00130278	1.17206e-05	2.59033e-05	0	0.000231797	False	WDR3; WD repeat domain
ILMN_1666049	2.77237e-07	0.00129871	1.92107e-05	3.60529e-05	0	0.000268657	False	NUP214; nucleoporin
ILMN_1742123	2.76871e-07	0.001297	7.98666e-05	0.000209837	0	0.00137671	False	H2AB1; H2A.B variant histone		0.0392642
ILMN_2314140	2.76494e-07	0.00129523	5.27227e-06	1.21928e-05	0	8.88054e-05	False	PAX6; paired box
ILMN_1667692	2.75992e-07	0.00129288	4.64737e-05	0.000112487	0	0.00115764	False	PTGIS; prostaglandin I2
ILMN_1703477	2.75499e-07	0.00129057	4.51592e-06	8.50517e-06	0	5.62629e-05	False	ARHGEF2; Rho/Rac guanine nucleotide exchange factor
ILMN_1715832	2.75159e-07	0.00128897	4.74198e-05	0.000116125	0	0.00112777	False	PIK3R4; phosphoinositide-3-kinase regulatory subunit		0.00195045
ILMN_1770663	2.74602e-07	0.00128637	4.78355e-06	1.12319e-05	0	0.000119036	False	KRT24; keratin
ILMN_1768773	2.74382e-07	0.00128533	2.60966e-05	5.11661e-05	0	0.000453859	False	EGLN2; egl-9 family hypoxia inducible factor		1.08337e-05
ILMN_1775930	2.71938e-07	0.00127389	3.73637e-05	0.000103619	0	0.00094925	False	PNLIPRP1; pancreatic lipase related protein
ILMN_1664243	2.71481e-07	0.00127175	7.63053e-06	2.0378e-05	0	0.000211843	False	USE1; unconventional SNARE in the ER
ILMN_1771233	2.71378e-07	0.00127126	5.97944e-06	2.07195e-05	0	0.000245302	False	CHMP4B; charged multivesicular body protein
ILMN_1778077	2.71031e-07	0.00126964	1.55668e-06	2.84264e-06	0	1.9241e-05	False	NOX1; NADPH oxidase
ILMN_1683146	2.70404e-07	0.0012667	2.89613e-05	5.86526e-05	0	0.000437767	False	FTH1; ferritin heavy chain
ILMN_1696546	2.69233e-07	0.00126122	2.80998e-05	7.07201e-05	0	0.00049902	False	FZD1; frizzled class receptor
ILMN_1676058	2.68142e-07	0.0012561	5.1155e-05	0.000163436	0	0.00120741	False	MAGOHB; mago homolog B
ILMN_1786972	2.67391e-07	0.00125259	3.99449e-05	0.000110843	0	0.00107636	False	SARS1; seryl-tRNA synthetase		0.0288398
ILMN_1664577	2.67209e-07	0.00125173	6.03899e-05	0.000153424	0	0.00200521	False	DLD; dihydrolipoamide		0.007342
ILMN_1702072	2.66415e-07	0.00124801	6.48872e-05	0.000203401	0	0.00194711	False	RAG2; recombination activating
ILMN_1808907	2.6596e-07	0.00124588	5.36353e-05	0.000149157	0	0.00130802	False	H2BC15; H2B clustered histone
ILMN_1780748	2.656e-07	0.0012442	2.17919e-05	4.8854e-05	0	0.000418458	False	MAML1; mastermind like transcriptional coactivator
ILMN_1698950	2.65083e-07	0.00124178	4.4156e-05	0.000125794	0	0.000895104	False	PWP2; PWP2 small subunit processome
ILMN_1684042	2.63778e-07	0.00123566	7.12811e-06	1.8066e-05	0	0.000249778	False	BET1; Bet1 golgi vesicular membrane trafficking		0.00882209
ILMN_1732767	2.62122e-07	0.0012279	1.28582e-05	3.79528e-05	0	0.00038233	False	PSMD9; proteasome 26S subunit		0.00955475
ILMN_2130003	2.61834e-07	0.00122655	4.14372e-05	0.000114715	0	0.00104776	False	KYAT3; kynurenine aminotransferase
ILMN_1756079	2.61667e-07	0.00122577	1.14865e-05	3.04578e-05	0	0.000251844	False	WASF1; WASP family member
ILMN_2072568	2.61307e-07	0.00122409	1.06442e-06	2.56616e-06	0	3.01086e-05	False	CLDN8; claudin
ILMN_1734937	2.59782e-07	0.00121694	2.29502e-06	5.05759e-06	0	6.40895e-05	False	IL23R; interleukin 23
ILMN_1789240	2.59648e-07	0.00121631	2.48619e-05	8.46982e-05	0	0.0010867	False	MLST8; MTOR associated protein
ILMN_1739101	2.5921e-07	0.00121426	0.000159092	0.000585177	0	0.00541848	False	RBBP8; RB binding protein 8		0.00130966
ILMN_2363392	2.58542e-07	0.00121113	1.04885e-05	3.6882e-05	0	0.000605521	False	TNFSF14; TNF superfamily member		0.0197749
ILMN_1790160	2.57957e-07	0.0012084	4.05079e-05	0.000102598	0	0.000735628	False	KIT; KIT proto-oncogene
ILMN_1782329	2.57404e-07	0.0012058	3.12675e-05	7.47276e-05	0	0.000565033	False	H4C13; H4 clustered histone
ILMN_1768758	2.57377e-07	0.00120568	7.70206e-06	1.98026e-05	0	0.000159937	False	CACNG3; calcium voltage-gated channel auxiliary subunit gamma
ILMN_2268969	2.57301e-07	0.00120532	4.11503e-06	1.1172e-05	0	0.0001304	False	CHRNA1; cholinergic receptor nicotinic alpha 1
ILMN_1758400	2.5651e-07	0.00120161	2.67945e-05	5.4525e-05	0	0.000382043	False	GRIN3A; glutamate ionotropic receptor NMDA type subunit
ILMN_1755203	2.55146e-07	0.00119522	1.25034e-05	3.16649e-05	0	0.000273019	False	CUBN;
ILMN_1653504	2.53877e-07	0.00118928	1.35136e-05	5.31686e-05	0	0.000469012	False	S1PR1; sphingosine-1-phosphate receptor
ILMN_1715635	2.51486e-07	0.00117808	7.75557e-05	0.000175021	0	0.00114542	False	ATP6V0E1; ATPase H+ transporting V0 subunit		0.012358
ILMN_1762106	2.50371e-07	0.00117286	1.08639e-05	2.27131e-05	0	0.000172741	False	MMP2; matrix metallopeptidase
ILMN_1688152	2.49991e-07	0.00117108	1.21208e-06	3.15781e-06	0	5.55924e-05	False	IL27RA; interleukin 27 receptor subunit
ILMN_1676833	2.49841e-07	0.00117037	5.20952e-06	1.20152e-05	0	0.000156159	False	CYB5RL; cytochrome b5 reductase
ILMN_1780334	2.49762e-07	0.00117	1.07663e-05	2.8285e-05	0	0.000190621	False	KCNJ2; potassium inwardly rectifying channel subfamily J member		3.69995e-17
ILMN_2115340	2.49462e-07	0.0011686	4.50361e-05	0.000118753	0	0.000715571	False	H4C14; H4 clustered histone
ILMN_2136133	2.49057e-07	0.0011667	9.17013e-05	0.000233264	0	0.00135096	False	PABPC1; poly(A) binding protein cytoplasmic
ILMN_1795104	2.47637e-07	0.00116005	4.24603e-05	0.000133479	0	0.00238271	False	ACADS; acyl-CoA dehydrogenase short		0.0183308
ILMN_1658027	2.47606e-07	0.0011599	8.92379e-05	0.000328675	0	0.00357596	False	RAD54L; RAD54
ILMN_1771964	2.47459e-07	0.00115921	8.58752e-05	0.000301619	0	0.00262324	False	GSTA4; glutathione S-transferase alpha		0.0114605
ILMN_1807968	2.47288e-07	0.00115841	2.53123e-06	4.98591e-06	0	6.57797e-05	False	RPS6KA6; ribosomal protein S6 kinase
ILMN_1728512	2.47052e-07	0.00115731	5.50719e-06	1.47335e-05	0	0.000121346	False	YWHAH; tyrosine 3-monooxygenase/tryptophan 5-monooxygenase activation protein		2.31221e-05
ILMN_1737168	2.46292e-07	0.00115375	3.13227e-05	6.64321e-05	0	0.000640024	False	THTPA; thiamine		0.00727977
ILMN_1756999	2.43464e-07	0.0011405	4.87944e-06	9.27118e-06	0	5.65116e-05	False	RBL2; RB transcriptional corepressor like
ILMN_1794742	2.40795e-07	0.001128	5.58056e-05	0.0001277	0	0.000924634	False	HES5; hes family bHLH transcription factor
ILMN_1800082	2.40626e-07	0.0011272	5.72795e-05	0.000178349	0	0.0015479	False	B3GNT3; UDP-GlcNAc:betaGal beta-1
ILMN_1767474	2.40168e-07	0.00112506	2.14452e-05	6.23708e-05	0	0.000496139	False	HAO2; hydroxyacid oxidase
ILMN_1753931	2.39506e-07	0.00112196	9.11717e-05	0.000251432	0	0.00230714	False	CDO1; cysteine dioxygenase type
ILMN_2081863	2.38331e-07	0.00111646	2.79043e-06	5.15367e-06	0	3.59813e-05	False	NDUFB4; NADH:ubiquinone oxidoreductase subunit
ILMN_1705032	2.36706e-07	0.00110884	2.69578e-05	0.000115886	0	0.00122666	False	SEH1L; SEH1 like		7.63725e-05
ILMN_1689473	2.36539e-07	0.00110806	6.9649e-06	1.64813e-05	0	0.000126083	False	ATP6V1H; ATPase H+ transporting V1 subunit
ILMN_1661002	2.36517e-07	0.00110796	4.74826e-05	0.000132083	0	0.00164107	False	COP1; COP1 E3 ubiquitin
ILMN_1767518	2.34222e-07	0.00109721	8.07507e-06	2.24149e-05	0	0.000221134	False	PSMD12; proteasome 26S subunit		0.00699226
ILMN_1725661	2.34194e-07	0.00109708	0.000511604	0.00108306	0	0.00785315	False	DEFA1B; defensin alpha		5.08955e-25
ILMN_1658677	2.3394e-07	0.00109589	5.90324e-05	0.00016603	0	0.0015394	False	DTX3; deltex E3 ubiquitin ligase		0.00233951
ILMN_1763147	2.3387e-07	0.00109556	4.22337e-06	7.93257e-06	0	7.93063e-05	False	NDUFB6; NADH:ubiquinone oxidoreductase subunit		2.68265e-07
ILMN_1737817	2.32632e-07	0.00108976	1.50445e-05	4.81845e-05	0	0.0007648	False	CCL25; C-C motif chemokine ligand
ILMN_1684349	2.32402e-07	0.00108868	0.000215945	0.000594721	0	0.00446806	False	IL2RB; interleukin 2 receptor subunit		0.000321234
ILMN_1721549	2.32105e-07	0.00108729	6.57563e-05	0.00017454	0	0.00132843	False	PLA2G1B; phospholipase A2 group
ILMN_1760490	2.3194e-07	0.00108652	1.0922e-05	3.4747e-05	0	0.000276528	False	ACVR1; activin A receptor type
ILMN_1742866	2.31468e-07	0.0010843	6.50501e-06	1.77848e-05	0	0.00023836	False	F2R; coagulation factor II thrombin
ILMN_1707881	2.31355e-07	0.00108377	4.67557e-05	0.000117367	0	0.00122435	False	NMNAT2; nicotinamide nucleotide adenylyltransferase
ILMN_1753795	2.31203e-07	0.00108307	4.32669e-05	0.00013284	0	0.00176341	False	SOCS4; suppressor of cytokine signaling
ILMN_1733696	2.3083e-07	0.00108132	0.000123043	0.000266436	0	0.0018067	False	IMP3; IMP U3 small nucleolar ribonucleoprotein
ILMN_2108735	2.30643e-07	0.00108044	1.73159e-05	5.31692e-05	0	0.00033579	False	EEF1A2; eukaryotic translation elongation factor 1 alpha
ILMN_1776005	2.30295e-07	0.00107881	0.000135249	0.000390427	0	0.00322614	False	OSTC; oligosaccharyltransferase complex non-catalytic		0.00817322
ILMN_1718132	2.29162e-07	0.00107351	0.000106035	0.000375118	0	0.00400855	False	ECHS1; enoyl-CoA hydratase
ILMN_2188247	2.2786e-07	0.0010674	5.00633e-06	1.59991e-05	0	0.000148069	False	IL17F; interleukin
ILMN_1740813	2.27179e-07	0.00106422	1.67391e-05	4.74367e-05	0	0.000403864	False	KRT37; keratin
ILMN_1708340	2.26171e-07	0.00105949	6.69804e-05	0.000206862	0	0.00237525	False	DAPK1; death associated protein kinase		8.95372e-07
ILMN_1779381	2.26074e-07	0.00105904	1.22125e-05	5.25555e-05	0	0.000624641	False	SEC61A2; SEC61 translocon subunit alpha
ILMN_1814686	2.24853e-07	0.00105332	6.99168e-05	0.000181333	0	0.00132502	False	BCO1; beta-carotene oxygenase
ILMN_1812517	2.24628e-07	0.00105227	5.2147e-06	1.99457e-05	0	0.000229398	False	FGF8; fibroblast growth factor
ILMN_1676383	2.24416e-07	0.00105127	8.92719e-05	0.000231489	0	0.00280513	False	ENPP6; ectonucleotide pyrophosphatase/phosphodiesterase
ILMN_1656807	2.2413e-07	0.00104993	0.00362718	0.00618943	0	0.022447	False	RPL27; ribosomal protein
ILMN_1706418	2.23993e-07	0.00104929	9.55051e-06	2.36269e-05	0	0.000187068	False	EHMT1; euchromatic histone lysine methyltransferase
ILMN_1694928	2.23936e-07	0.00104902	3.54614e-06	1.25692e-05	0	0.000120713	False	TBPL2; TATA-box binding protein like
ILMN_1695900	2.23422e-07	0.00104661	8.14262e-05	0.000184845	0	0.00124513	False	TNFSF11; TNF superfamily member
ILMN_1764826	2.22405e-07	0.00104185	0.000117496	0.00035408	0	0.00302888	False	TFE3; transcription factor binding to IGHM enhancer
ILMN_1687652	2.21254e-07	0.00103646	5.35096e-05	0.000179035	0	0.00210257	False	TGFB3; transforming growth factor beta
ILMN_1718265	2.20149e-07	0.00103128	2.33821e-05	5.72001e-05	0	0.000708589	False	ATG5; autophagy related
ILMN_2364022	2.19849e-07	0.00102988	0.000213244	0.000497748	0	0.0034497	False	SLC16A3; solute carrier family 16 member
ILMN_1799860	2.19617e-07	0.00102879	2.76949e-05	0.000102985	0	0.000947644	False	PIGM; phosphatidylinositol glycan anchor biosynthesis class
ILMN_1769155	2.18985e-07	0.00102583	0.000158776	0.000434921	0	0.005313	False	CYP2C8; cytochrome P450 family 2 subfamily C member
ILMN_1656415	2.18308e-07	0.00102266	9.37046e-05	0.000197189	0	0.00131167	False	CDKN2C; cyclin dependent kinase inhibitor		0.0178852
ILMN_1780622	2.18306e-07	0.00102265	1.69899e-05	4.08107e-05	0	0.000267368	False	GP5; glycoprotein V
ILMN_1738494	2.18277e-07	0.00102251	1.82592e-05	3.49055e-05	0	0.000204598	False	AQP7; aquaporin
ILMN_1796708	2.18189e-07	0.0010221	4.14614e-05	0.000153222	0	0.00127303	False	HSD17B11; hydroxysteroid 17-beta dehydrogenase
ILMN_1676689	2.18081e-07	0.00102159	9.09966e-06	1.94158e-05	0	0.000188772	False	PPT2; palmitoyl-protein thioesterase
ILMN_2176768	2.18048e-07	0.00102144	9.63555e-05	0.000319934	0	0.00298789	False	SEPHS1; selenophosphate synthetase		0.0023138
ILMN_1783304	2.16689e-07	0.00101507	3.13435e-05	7.75508e-05	0	0.000904109	False	ATP1B3; ATPase Na+/K+ transporting subunit beta
ILMN_1784737	2.16414e-07	0.00101379	1.54305e-05	6.10717e-05	0	0.00057691	False	S1PR4; sphingosine-1-phosphate receptor
ILMN_2193213	2.16131e-07	0.00101246	0.000507586	0.00098533	0	0.00556325	False	DEFA1; defensin alpha		5.22629e-26
ILMN_1710186	2.16043e-07	0.00101205	6.53807e-06	1.50634e-05	0	0.000147338	False	CCL17; C-C motif chemokine ligand
ILMN_1789830	2.15811e-07	0.00101096	9.49244e-05	0.00034714	0	0.00311438	False	CFLAR; CASP8 and FADD like apoptosis
ILMN_1723042	2.15781e-07	0.00101082	2.92528e-06	1.08079e-05	0	0.000135667	False	CLDN3; claudin
ILMN_1704531	2.15607e-07	0.00101	4.92465e-05	0.000141039	0	0.00149877	False	PTGR1; prostaglandin reductase
ILMN_2114972	2.1519e-07	0.00100805	8.75727e-05	0.000283081	0	0.00160136	False	FGB; fibrinogen beta
ILMN_1723494	2.14954e-07	0.00100695	1.44631e-05	3.00675e-05	0	0.000255419	False	SIRT2; sirtuin
ILMN_1701195	2.14758e-07	0.00100603	0.000360999	0.000880959	0	0.00712729	False	PLA2G7; phospholipase A2 group		2.94605e-07
ILMN_1812297	2.14551e-07	0.00100506	3.2418e-05	8.08323e-05	0	0.00065363	False	CYP26B1; cytochrome P450 family 26 subfamily B member
ILMN_2322498	2.13945e-07	0.00100222	7.88109e-06	1.82528e-05	0	0.000218782	False	RORA; RAR related orphan receptor
ILMN_1657949	2.13583e-07	0.00100052	2.33879e-05	6.00302e-05	0	0.00051779	False	RHEB; Ras homolog
ILMN_1755318	2.13578e-07	0.0010005	7.2139e-05	0.000267583	0	0.00251048	False	H2AC14; H2A clustered histone
ILMN_2225135	2.13398e-07	0.000999656	2.64479e-06	4.94173e-06	0	3.72805e-05	False	GCNT1; glucosaminyl (N-acetyl) transferase		0.0119682
ILMN_1797531	2.12605e-07	0.000995941	2.38352e-05	6.99388e-05	0	0.000778107	False	PRKAG2; protein kinase AMP-activated non-catalytic subunit gamma
ILMN_2388112	2.12589e-07	0.000995867	5.32611e-05	0.000122044	0	0.00108848	False	CR1; complement C3b/C4b receptor 1 (Knops blood		0.00422811
ILMN_1802633	2.11996e-07	0.000993089	1.06921e-05	1.87397e-05	0	0.000132936	False	GABRA1; gamma-aminobutyric acid type A receptor subunit
ILMN_1685952	2.11947e-07	0.00099286	1.4478e-05	3.75814e-05	0	0.000271218	False	ACSM3; acyl-CoA synthetase medium chain family member
ILMN_1692267	2.1156e-07	0.000991047	0.000122009	0.000290141	0	0.00228516	False	B4GALT3; beta-1
ILMN_1761828	2.11354e-07	0.000990085	2.80889e-06	6.16361e-06	0	4.63886e-05	False	E2F4; E2F transcription factor
ILMN_1772645	2.1048e-07	0.000985989	1.87703e-05	4.75993e-05	0	0.000430673	False	AGK; acylglycerol
ILMN_1693987	2.10219e-07	0.000984763	3.14437e-06	6.85813e-06	0	6.10759e-05	False	MLXIP; MLX interacting
ILMN_2221046	2.09553e-07	0.000981644	1.01307e-05	3.76487e-05	0	0.000386858	False	GM2A; ganglioside GM2		0.0288462
ILMN_1725547	2.09509e-07	0.000981439	1.80614e-06	2.80029e-06	0	1.28597e-05	False	COX6B2; cytochrome c oxidase subunit
ILMN_1787628	2.09079e-07	0.000979424	4.7417e-05	0.000164349	0	0.00165337	False	NOP56; NOP56
ILMN_1683792	2.08984e-07	0.000978981	1.03364e-05	2.49865e-05	0	0.000236275	False	LAP3; leucine aminopeptidase		0.00942328
ILMN_1686522	2.08564e-07	0.000977011	8.51936e-05	0.000228789	0	0.0015691	False	AK4; adenylate kinase
ILMN_1711289	2.07442e-07	0.000971755	2.11397e-05	6.59577e-05	0	0.000856828	False	GYS1; glycogen synthase
ILMN_1722698	2.07081e-07	0.000970064	3.53262e-05	9.22978e-05	0	0.0011298	False	RCHY1; ring finger and CHY zinc finger domain containing		0.0171446
ILMN_1653042	2.06142e-07	0.000965668	2.87883e-05	7.89092e-05	0	0.000587875	False	HSD3B7; hydroxy-delta-5-steroid dehydrogenase
ILMN_1672419	2.04234e-07	0.000956731	1.59823e-06	3.30346e-06	0	2.77099e-05	False	SMARCA2; SWI/SNF related
ILMN_1762825	2.04098e-07	0.00095609	3.97498e-05	0.000102319	0	0.000774168	False	CANX;		1.15226e-08
ILMN_2379695	2.02872e-07	0.000950349	4.02393e-05	0.000134394	0	0.00128326	False	XRCC4; X-ray repair cross complementing
ILMN_1701832	2.01889e-07	0.000945742	0.00386911	0.00589423	0	0.0222359	False	RPL19; ribosomal protein
ILMN_2041190	2.01791e-07	0.000945284	1.25102e-05	3.87624e-05	0	0.0004091	False	F2RL1; F2R like trypsin receptor
ILMN_1732336	2.01584e-07	0.000944315	5.26852e-05	0.000143568	0	0.00170822	False	RFC2; replication factor C subunit
ILMN_1803454	2.00792e-07	0.000940606	3.7942e-05	0.000156614	0	0.0015346	False	PCGF3; polycomb group ring finger
ILMN_2177413	1.9995e-07	0.000936659	3.38934e-05	8.83078e-05	0	0.000582408	False	TBL3; transducin beta like
ILMN_1761363	1.98486e-07	0.000929804	9.09453e-06	2.96247e-05	0	0.000308628	False	VAMP4; vesicle associated membrane protein		0.0244827
ILMN_1678032	1.98466e-07	0.000929707	2.04774e-06	4.31369e-06	0	4.41887e-05	False	NR1H2; nuclear receptor subfamily 1 group H member
ILMN_1796245	1.98387e-07	0.000929341	6.53207e-06	1.98481e-05	0	0.000206753	False	DNASE2; deoxyribonuclease 2
ILMN_1689083	1.97802e-07	0.000926601	4.95777e-06	9.68511e-06	0	6.01236e-05	False	GTF2H2C; GTF2H2 family member
ILMN_1723768	1.97667e-07	0.000925965	1.28118e-05	3.57728e-05	0	0.000299747	False	NLRX1; NLR family member
ILMN_1777591	1.97257e-07	0.000924045	7.83105e-06	1.94729e-05	0	0.000158206	False	HOGA1; 4-hydroxy-2-oxoglutarate aldolase
ILMN_1663149	1.97084e-07	0.000923236	3.55679e-05	0.000166793	0	0.00158253	False	SRP54; signal recognition particle
ILMN_1657592	1.97011e-07	0.000922893	3.35217e-05	9.3557e-05	0	0.000612245	False	ACSM2B; acyl-CoA synthetase medium chain family member
ILMN_1763144	1.9436e-07	0.000910473	3.77294e-06	1.38932e-05	0	0.000210191	False	NEU1; neuraminidase
ILMN_1785113	1.9394e-07	0.000908505	8.87531e-06	2.5114e-05	0	0.00021016	False	MMUT; methylmalonyl-CoA
ILMN_2106874	1.93851e-07	0.000908089	2.68914e-05	8.89395e-05	0	0.000696618	False	CACNG8; calcium voltage-gated channel auxiliary subunit gamma
ILMN_1714165	1.93078e-07	0.000904469	9.13274e-06	2.60635e-05	0	0.000253098	False	ST3GAL2; ST3 beta-galactoside alpha-2
ILMN_1749070	1.93042e-07	0.000904301	0.000188428	0.000457253	0	0.00472185	False	HLA-DPB1; major histocompatibility complex		0.0119261
ILMN_1671151	1.92196e-07	0.000900336	5.73062e-06	1.27325e-05	0	0.000145059	False	RARB; retinoic acid receptor
ILMN_2184109	1.92062e-07	0.00089971	7.1699e-06	1.46227e-05	0	0.000106292	False	SLC34A2; solute carrier family 34 member
ILMN_1733364	1.91735e-07	0.000898178	1.02485e-05	1.98676e-05	0	0.000153682	False	QRSL1; glutaminyl-tRNA amidotransferase subunit
ILMN_1706502	1.91178e-07	0.000895568	0.000380208	0.001265	0	0.00799018	False	EIF2AK2; eukaryotic translation initiation factor 2 alpha kinase
ILMN_1730054	1.90695e-07	0.000893308	1.27473e-05	3.53062e-05	0	0.000495064	False	GSTT1; glutathione S-transferase theta
ILMN_1714446	1.89738e-07	0.000888823	2.45338e-05	9.09613e-05	0	0.000963572	False	PLG;		0.0146323
ILMN_1732040	1.89409e-07	0.000887283	7.59242e-06	3.25317e-05	0	0.000253385	False	GTF2A1; general transcription factor IIA subunit
ILMN_1810176	1.89087e-07	0.000885775	8.91407e-05	0.000290891	0	0.0023885	False	MAP3K7; mitogen-activated protein kinase kinase kinase
ILMN_1768425	1.88257e-07	0.000881886	1.53094e-05	4.05622e-05	0	0.000331677	False	TF;
ILMN_2067895	1.88248e-07	0.000881844	5.39446e-06	1.14183e-05	0	9.46452e-05	False	CXCL11; C-X-C motif chemokine ligand
ILMN_1753008	1.8822e-07	0.000881712	1.57061e-05	5.99742e-05	0	0.000954228	False	REXO1; RNA exonuclease 1
ILMN_1814156	1.87526e-07	0.000878461	1.30517e-05	5.19062e-05	0	0.000529071	False	PSMB7; proteasome 20S subunit beta
ILMN_1760714	1.87356e-07	0.000877662	0.00359255	0.00571869	0	0.0177357	False	RPS3; ribosomal protein
ILMN_2337880	1.87075e-07	0.000876348	2.30298e-06	3.40512e-06	0	2.03143e-05	False	NRG2; neuregulin
ILMN_1665923	1.86478e-07	0.000873551	2.71771e-05	8.77857e-05	0	0.000829883	False	THEM5; thioesterase superfamily member
ILMN_2181445	1.86195e-07	0.000872228	2.66826e-05	8.01236e-05	0	0.000687336	False	BCL2L13; BCL2 like
ILMN_1737857	1.86157e-07	0.000872048	1.00832e-06	1.96397e-06	0	1.24631e-05	False	GTF2B; general transcription factor
ILMN_1810941	1.86011e-07	0.000871363	9.24624e-05	0.000240103	0	0.00247189	False	COMT;		9.09436e-09
ILMN_1697510	1.85289e-07	0.000867982	1.93538e-05	4.07503e-05	0	0.000270806	False	ACSS2; acyl-CoA synthetase short chain family member
ILMN_1669033	1.85152e-07	0.000867341	1.28818e-05	5.04351e-05	0	0.000489421	False	NCOA1; nuclear receptor coactivator
ILMN_1664614	1.84916e-07	0.000866233	0.00314444	0.00524443	0	0.0209134	False	FAU; FAU ubiquitin like and ribosomal protein S30
ILMN_2171789	1.84296e-07	0.000863328	9.84255e-05	0.000217049	0	0.00161661	False	TRAF1; TNF receptor associated factor
ILMN_1772674	1.84185e-07	0.000862809	2.26947e-06	5.05544e-06	0	5.66399e-05	False	IL21; interleukin
ILMN_2140990	1.83738e-07	0.000860714	6.38691e-05	0.000230652	0	0.00175617	False	CAMK1; calcium/calmodulin dependent protein kinase
ILMN_2105983	1.82985e-07	0.000857187	1.44176e-05	4.97751e-05	0	0.000496711	False	XRCC5; X-ray repair cross complementing
ILMN_1701557	1.827e-07	0.000855856	8.20775e-06	2.05583e-05	0	0.000190294	False	GALNT17; polypeptide N-acetylgalactosaminyltransferase
ILMN_1749792	1.82615e-07	0.000855457	1.95686e-05	4.12743e-05	0	0.000372098	False	SORBS1; sorbin and SH3 domain containing
ILMN_1706635	1.82398e-07	0.000854439	0.00105172	0.00332527	0	0.0337618	False	ELANE; elastase		1.59729e-28
ILMN_1803367	1.82385e-07	0.00085438	6.65648e-06	1.4181e-05	0	0.00014229	False	MECOM; MDS1 and EVI1 complex
ILMN_2399919	1.82244e-07	0.000853719	2.37669e-06	8.04048e-06	0	8.01823e-05	False	MLXIPL; MLX interacting protein
ILMN_2167617	1.82062e-07	0.000852864	4.8123e-05	0.000185375	0	0.00154238	False	NACA; nascent polypeptide associated complex subunit
ILMN_1682062	1.81706e-07	0.000851195	3.20938e-06	8.65974e-06	0	8.92296e-05	False	RYR1; ryanodine receptor
ILMN_2356441	1.81325e-07	0.00084941	1.2354e-05	3.44695e-05	0	0.000264381	False	CACNG6; calcium voltage-gated channel auxiliary subunit gamma
ILMN_1768273	1.81016e-07	0.000847967	1.24142e-05	2.18043e-05	0	0.000119442	False	POP1; POP1 homolog
ILMN_1784515	1.80455e-07	0.000845337	3.93328e-06	7.92895e-06	0	5.51646e-05	False	MYH6; myosin heavy chain
ILMN_1748303	1.80008e-07	0.000843241	1.81794e-06	3.62075e-06	0	2.79091e-05	False	MUC5AC; mucin 5AC
ILMN_1736190	1.7999e-07	0.000843158	0.000127116	0.000373694	0	0.00363679	False	CYP4F3; cytochrome P450 family 4 subfamily F member
ILMN_1740597	1.7923e-07	0.000839599	3.29966e-06	7.89856e-06	0	6.94776e-05	False	CDKN2D; cyclin dependent kinase inhibitor
ILMN_1690352	1.79139e-07	0.000839171	0.000100895	0.000357368	0	0.00392428	False	ADO; 2-aminoethanethiol		0.00111914
ILMN_1661251	1.78932e-07	0.000838204	5.13467e-06	1.26303e-05	0	0.000120507	False	SPAM1; sperm adhesion molecule
ILMN_1659202	1.78741e-07	0.000837307	8.21296e-06	2.0227e-05	0	0.000161156	False	B3GALT1; beta-1
ILMN_1760160	1.77901e-07	0.000833372	1.32337e-05	2.67404e-05	0	0.000177535	False	STX1A; syntaxin
ILMN_1729639	1.77832e-07	0.000833048	4.19397e-06	1.82588e-05	0	0.000218628	False	CLDN20; claudin
ILMN_1752968	1.77181e-07	0.00083	3.9287e-06	7.55554e-06	0	5.23169e-05	False	LAMB2; laminin subunit beta
ILMN_1761450	1.76914e-07	0.000828749	3.5102e-05	0.000119801	0	0.0015099	False	DHRS4L2; dehydrogenase/reductase 4 like		0.017632
ILMN_1792986	1.75809e-07	0.000823572	0.000104913	0.000293641	0	0.00248096	False	RFC1; replication factor C subunit		0.00543392
ILMN_1688892	1.75665e-07	0.000822897	1.21686e-05	3.71758e-05	0	0.000334175	False	LAMA3; laminin subunit alpha
ILMN_1785486	1.7558e-07	0.000822501	8.95499e-05	0.000220527	0	0.00141703	False	ERG; ETS transcription factor
ILMN_2207865	1.75183e-07	0.00082064	7.69972e-05	0.000171465	0	0.0015015	False	H3C11; H3 clustered histone
ILMN_1797875	1.74945e-07	0.000819525	2.35597e-05	5.16619e-05	0	0.000376804	False	ALOX5AP; arachidonate 5-lipoxygenase activating
ILMN_1711331	1.7455e-07	0.000817673	2.87519e-05	6.67511e-05	0	0.00045935	False	MAP1LC3C; microtubule associated protein 1 light chain 3
ILMN_1759341	1.73828e-07	0.000814295	0.000127596	0.000446171	0	0.00565209	False	MAN2B1; mannosidase alpha class 2B member		5.00418e-05
ILMN_1656979	1.7349e-07	0.000812707	5.53456e-05	0.000176668	0	0.00162742	False	ABO; ABO
ILMN_2054652	1.73157e-07	0.000811149	2.53458e-06	4.8551e-06	0	3.14425e-05	False	TYRP1; tyrosinase related protein
ILMN_1800634	1.72979e-07	0.000810314	6.94231e-05	0.000289436	0	0.00303797	False	NME4; NME/NM23 nucleoside diphosphate kinase
ILMN_1701958	1.72816e-07	0.000809553	2.80974e-05	7.78547e-05	0	0.000595225	False	DLG1; discs large MAGUK scaffold protein
ILMN_1783645	1.728e-07	0.000809479	1.02188e-05	2.51967e-05	0	0.000190259	False	PIK3R6; phosphoinositide-3-kinase regulatory subunit
ILMN_2038772	1.72656e-07	0.000808804	0.00311675	0.0054076	0	0.0254101	False	RPS9; ribosomal protein
ILMN_1651544	1.72623e-07	0.000808646	5.60018e-06	1.73969e-05	0	0.00013943	False	HDAC8; histone deacetylase
ILMN_1662359	1.71876e-07	0.000805148	8.91762e-05	0.000304851	0	0.00297592	False	H4C12; H4 clustered histone		0.00305084
ILMN_1724994	1.70671e-07	0.000799504	6.66081e-06	1.40377e-05	0	0.000115306	False	COL4A2; collagen type IV alpha 2
ILMN_1761113	1.70164e-07	0.00079713	2.00942e-05	6.39844e-05	0	0.000594687	False	GNL2; G protein nucleolar
ILMN_1764297	1.69873e-07	0.000795766	1.56763e-06	2.57188e-06	0	1.59418e-05	False	ARF6; ADP ribosylation factor
ILMN_1804663	1.69797e-07	0.000795407	1.16582e-05	2.79156e-05	0	0.000193174	False	THBS3; thrombospondin
ILMN_2411723	1.6897e-07	0.000791534	0.0013651	0.00246089	0	0.0100472	False	RPSA; ribosomal protein		0.026771
ILMN_1653028	1.6872e-07	0.000790365	7.43861e-06	2.03686e-05	0	0.0002182	False	COL4A1; collagen type IV alpha 1
ILMN_1804980	1.68635e-07	0.000789966	1.96424e-06	5.35472e-06	0	5.52145e-05	False	CAV3; caveolin
ILMN_1727402	1.68058e-07	0.000787265	1.01937e-05	2.73795e-05	0	0.000261483	False	HCLS1; hematopoietic cell-specific Lyn substrate
ILMN_1770336	1.67216e-07	0.000783319	1.45432e-05	3.06706e-05	0	0.000228257	False	AGRP; agouti related
ILMN_1742143	1.66698e-07	0.000780892	6.50342e-05	0.000169696	0	0.00135887	False	H2AC7; H2A clustered histone
ILMN_1655039	1.66593e-07	0.000780401	1.72137e-05	3.72975e-05	0	0.000327044	False	SLC27A4; solute carrier family 27 member
ILMN_1805404	1.66399e-07	0.000779492	3.14378e-05	9.83471e-05	0	0.000838613	False	GRIN1; glutamate ionotropic receptor NMDA type subunit
ILMN_1726230	1.66395e-07	0.000779474	7.92745e-06	2.67385e-05	0	0.000266855	False	CD1B; CD1b
ILMN_2149226	1.65671e-07	0.000776081	4.93738e-06	1.2347e-05	0	8.78481e-05	False	CAV1; caveolin
ILMN_1670901	1.65474e-07	0.000775161	2.30117e-05	7.80826e-05	0	0.000945535	False	COX10; cytochrome c oxidase assembly factor heme A:farnesyltransferase
ILMN_1702149	1.6479e-07	0.000771955	2.03324e-05	7.57204e-05	0	0.000927429	False	CACNG4; calcium voltage-gated channel auxiliary subunit gamma
ILMN_2415536	1.64145e-07	0.000768932	1.48822e-06	3.30151e-06	0	2.49786e-05	False	SIPA1; signal-induced proliferation-associated
ILMN_1797001	1.63016e-07	0.000763643	7.64731e-05	0.000256321	0	0.00299823	False	RIGI; RNA sensor
ILMN_1715508	1.62814e-07	0.000762698	4.37988e-05	0.000127929	0	0.00110245	False	NNMT; nicotinamide
ILMN_1656977	1.6281e-07	0.000762679	1.48055e-05	4.22914e-05	0	0.000485624	False	HIBCH; 3-hydroxyisobutyryl-CoA
ILMN_1744432	1.61975e-07	0.000758767	8.62268e-07	1.42352e-06	0	1.18724e-05	False	COX8C; cytochrome c oxidase subunit
ILMN_1732776	1.61922e-07	0.000758518	2.44957e-05	0.000105121	0	0.000716568	False	NUP98; nucleoporin 98 and 96
ILMN_1772631	1.61885e-07	0.000758348	3.05977e-05	7.77538e-05	0	0.000804742	False	EPX; eosinophil
ILMN_1729777	1.61714e-07	0.000757547	1.77849e-05	5.80129e-05	0	0.000453221	False	AGER; advanced glycosylation end-product specific
ILMN_1763540	1.60704e-07	0.000752815	2.29333e-05	8.37591e-05	0	0.000796839	False	PSME4; proteasome activator subunit
ILMN_1782978	1.6048e-07	0.000751763	1.46851e-05	3.25012e-05	0	0.000215268	False	GALNT8; polypeptide N-acetylgalactosaminyltransferase
ILMN_1651228	1.59896e-07	0.00074903	0.00366958	0.00606715	0	0.0230327	False	RPS28; ribosomal protein
ILMN_2148459	1.58698e-07	0.000743417	1.44361e-05	4.30637e-05	0	0.000344291	False	B2M;
ILMN_2213247	1.58672e-07	0.000743296	7.65526e-06	2.22834e-05	0	0.000268006	False	SPCS2; signal peptidase complex subunit
ILMN_1814022	1.58596e-07	0.000742939	1.02896e-05	2.3582e-05	0	0.000183327	False	NR1H3; nuclear receptor subfamily 1 group H member
ILMN_1652434	1.58301e-07	0.000741558	3.76597e-06	1.07393e-05	0	0.000136863	False	MTHFD2L; methylenetetrahydrofolate dehydrogenase (NADP+ dependent) 2
ILMN_1683026	1.57931e-07	0.000739822	5.51798e-05	0.000154235	0	0.00142794	False	PSMB10; proteasome 20S subunit beta
ILMN_1779034	1.57782e-07	0.000739127	1.9204e-05	5.6603e-05	0	0.000526189	False	NADSYN1; NAD synthetase
ILMN_1795257	1.57656e-07	0.000738537	1.6513e-05	3.51097e-05	0	0.000244771	False	GPT; glutamic--pyruvic
ILMN_1713505	1.57175e-07	0.000736281	2.86077e-05	7.31199e-05	0	0.000661935	False	NPC1; NPC intracellular cholesterol transporter		0.000148673
ILMN_1774739	1.56271e-07	0.000732046	1.4355e-05	4.32011e-05	0	0.000383341	False	MMP14; matrix metallopeptidase
ILMN_1739421	1.55574e-07	0.000728781	6.71007e-06	1.78646e-05	0	0.000119221	False	CCR8; C-C motif chemokine receptor
ILMN_1736539	1.55304e-07	0.000727518	1.05925e-05	3.11017e-05	0	0.000329335	False	ALDH1L2; aldehyde dehydrogenase 1 family member
ILMN_2320850	1.54285e-07	0.000722745	4.37965e-05	0.00018292	0	0.00155092	False	UBE2D3; ubiquitin conjugating enzyme E2
ILMN_1665583	1.53832e-07	0.000720623	5.57253e-06	2.04183e-05	0	0.000245108	False	TUBB; tubulin beta class
ILMN_1653678	1.53454e-07	0.000718849	1.25613e-05	3.36218e-05	0	0.000329374	False	DTX4; deltex E3 ubiquitin ligase
ILMN_1688642	1.52838e-07	0.000715964	1.11222e-05	3.414e-05	0	0.000276025	False	LAMC3; laminin subunit gamma
ILMN_1701308	1.52758e-07	0.000715592	6.08768e-06	1.82549e-05	0	0.000269252	False	COL1A1; collagen type I alpha 1
ILMN_1731353	1.51756e-07	0.000710896	0.000207359	0.000608717	0	0.00466321	False	CHPF; chondroitin polymerizing
ILMN_1810191	1.51746e-07	0.000710852	8.05655e-05	0.000210499	0	0.00173354	False	PLA2G4C; phospholipase A2 group
ILMN_1747589	1.51721e-07	0.000710733	8.33536e-05	0.000344624	0	0.00247615	False	H2AC21; H2A clustered histone
ILMN_1772369	1.51406e-07	0.000709256	2.53796e-05	7.07194e-05	0	0.000873345	False	PDHA1; pyruvate dehydrogenase E1 subunit alpha		0.00817322
ILMN_1751904	1.51169e-07	0.000708146	3.3255e-06	7.48736e-06	0	4.74052e-05	False	EDNRB; endothelin receptor type
ILMN_2165867	1.51091e-07	0.000707782	1.88206e-05	4.92712e-05	0	0.000530598	False	DHCR7; 7-dehydrocholesterol
ILMN_2117613	1.50985e-07	0.000707284	1.63374e-05	4.25746e-05	0	0.000384079	False	PDE4C; phosphodiesterase
ILMN_1666409	1.50703e-07	0.000705963	4.9912e-05	0.000163736	0	0.00146707	False	PSMB6; proteasome 20S subunit beta
ILMN_2157219	1.50631e-07	0.000705626	5.79456e-06	1.69378e-05	0	0.000175782	False	AASS; aminoadipate-semialdehyde
ILMN_1750102	1.50286e-07	0.000704013	0.000124108	0.000394027	0	0.00375276	False	EME1; essential meiotic structure-specific endonuclease		0.03302
ILMN_2387553	1.50248e-07	0.000703833	1.19534e-05	3.96085e-05	0	0.000483898	False	PSMA3; proteasome 20S subunit alpha		0.000361784
ILMN_1746090	1.50182e-07	0.000703525	4.88085e-05	0.000124715	0	0.00101608	False	STT3A; STT3 oligosaccharyltransferase complex catalytic subunit
ILMN_2376205	1.48414e-07	0.00069524	6.53779e-05	0.000211166	0	0.00189724	False	LTB; lymphotoxin		1.91009e-19
ILMN_2389054	1.48166e-07	0.00069408	4.16007e-06	1.65522e-05	0	0.000209743	False	CLDN18; claudin
ILMN_2294431	1.48097e-07	0.000693758	7.08073e-06	2.62026e-05	0	0.000194694	False	CDC25C; cell division cycle
ILMN_1682264	1.48042e-07	0.000693501	4.60513e-05	0.000204467	0	0.0016984	False	DCAF7; DDB1 and CUL4 associated factor		0.0361518
ILMN_1717165	1.47178e-07	0.000689451	4.26672e-05	0.0001065	0	0.00138389	False	IGBP1; immunoglobulin binding protein
ILMN_1715603	1.4682e-07	0.000687773	1.09984e-05	3.08039e-05	0	0.00025326	False	IL23A; interleukin 23 subunit
ILMN_1676305	1.46723e-07	0.00068732	4.27271e-05	0.000115004	0	0.000987257	False	PTK2; protein tyrosine kinase
ILMN_1656593	1.4646e-07	0.000686088	0.000163456	0.000526386	0	0.00355888	False	AK5; adenylate kinase
ILMN_1736957	1.45916e-07	0.00068354	9.59059e-06	2.8623e-05	0	0.000238035	False	ASXL3; ASXL transcriptional regulator
ILMN_1672486	1.45805e-07	0.000683019	0.00011706	0.000306776	0	0.00344282	False	TCF7L2; transcription factor 7 like		0.00282748
ILMN_1667432	1.45677e-07	0.000682418	1.98319e-05	5.69433e-05	0	0.000648798	False	HYAL3; hyaluronidase		1.07268e-07
ILMN_1765971	1.45436e-07	0.000681291	2.49938e-05	6.42988e-05	0	0.000459808	False	MOGAT1; monoacylglycerol O-acyltransferase
ILMN_1766707	1.45293e-07	0.000680622	2.61588e-06	5.87304e-06	0	3.97787e-05	False	IL17B; interleukin
ILMN_1734496	1.4511e-07	0.000679766	1.16484e-06	2.11595e-06	0	1.51913e-05	False	ARID1A; AT-rich interaction domain
ILMN_1657868	1.45086e-07	0.00067965	4.65142e-05	0.000136092	0	0.00119328	False	SIRT4; sirtuin
ILMN_2376859	1.44924e-07	0.000678895	8.50906e-06	1.83894e-05	0	0.000152984	False	PDGFD; platelet derived growth factor
ILMN_1668727	1.43968e-07	0.000674415	6.922e-06	2.04375e-05	0	0.00016246	False	ARSB; arylsulfatase
ILMN_1665004	1.43741e-07	0.000673351	6.96785e-05	0.000132148	0	0.000731135	False	CASC3; CASC3 exon junction complex
ILMN_2273911	1.43269e-07	0.000671142	2.74453e-05	5.90377e-05	0	0.000420595	False	ACSL5; acyl-CoA synthetase long chain family member
ILMN_1713731	1.42879e-07	0.000669314	3.66252e-05	0.000101254	0	0.00106376	False	ALOX12; arachidonate 12-lipoxygenase
ILMN_2139100	1.42528e-07	0.000667668	0.000101386	0.000227326	0	0.00188549	False	SHISA5; shisa family member		0.00175752
ILMN_2383349	1.4238e-07	0.000666974	4.15972e-05	0.000111308	0	0.00136533	False	STEAP3; STEAP3		0.000654764
ILMN_1664348	1.42234e-07	0.000666292	6.23605e-05	0.000157586	0	0.00109816	False	PNPLA4; patatin like phospholipase domain containing		0.0347617
ILMN_2415653	1.42051e-07	0.000665436	1.40613e-05	4.03577e-05	0	0.000376312	False	KIR2DL5A; killer cell immunoglobulin like receptor
ILMN_1788122	1.41699e-07	0.000663788	7.97422e-05	0.000335976	0	0.00302755	False	GSTA5; glutathione S-transferase alpha
ILMN_1704529	1.41435e-07	0.000662547	6.57358e-06	2.09746e-05	0	0.000193501	False	PPIA; peptidylprolyl isomerase
ILMN_2361643	1.4142e-07	0.000662479	1.05822e-06	3.53262e-06	0	4.41712e-05	False	RRAGB; Ras related GTP binding		0.0361261
ILMN_1767894	1.41079e-07	0.00066088	0.000253066	0.000964308	0	0.017375	False	POLB; DNA polymerase		1.3366e-06
ILMN_1737003	1.41051e-07	0.000660749	7.86698e-06	2.48766e-05	0	0.000168457	False	CDIPT; CDP-diacylglycerol--inositol
ILMN_2044453	1.40941e-07	0.000660233	1.14642e-06	1.74098e-06	0	1.09823e-05	False	LPAR5; lysophosphatidic acid receptor		0.0253666
ILMN_1809959	1.40862e-07	0.000659864	1.33686e-05	3.60074e-05	0	0.000318466	False	AADAT; aminoadipate
ILMN_2070896	1.40235e-07	0.000656925	1.18771e-05	3.48171e-05	0	0.000308269	False	BMPR2; bone morphogenetic protein receptor type		0.000665426
ILMN_1726756	1.39334e-07	0.000652705	1.98437e-05	9.94631e-05	0	0.00158781	False	FANCB; FA complementation group
ILMN_1714511	1.38942e-07	0.000650868	8.73165e-06	2.23771e-05	0	0.000222736	False	PRKN; parkin RBR E3 ubiquitin protein
ILMN_1687947	1.38627e-07	0.000649394	2.36958e-05	6.61448e-05	0	0.000566984	False	H2BC6; H2B clustered histone
ILMN_1812281	1.38623e-07	0.000649377	7.28801e-06	1.84573e-05	0	0.000191283	False	ARG1; arginase
ILMN_2094261	1.37758e-07	0.000645325	1.61909e-05	5.12813e-05	0	0.000462424	False	AMY1B; amylase alpha
ILMN_1723111	1.37591e-07	0.000644539	6.07052e-05	0.000182621	0	0.00148386	False	H4C1; H4 clustered histone
ILMN_1756615	1.37508e-07	0.000644154	5.27383e-06	1.11352e-05	0	9.79909e-05	False	SMURF1; SMAD specific E3 ubiquitin protein ligase
ILMN_1721127	1.37049e-07	0.000642001	0.000152882	0.000392694	0	0.00356826	False	H3C4; H3 clustered histone		0.030842
ILMN_1783709	1.36911e-07	0.000641358	4.25877e-06	1.60326e-05	0	0.000199524	False	RRAGA; Ras related GTP binding
ILMN_1701783	1.36739e-07	0.000640549	8.94215e-06	2.68772e-05	0	0.000260829	False	DCT; dopachrome
ILMN_1667644	1.36527e-07	0.000639556	5.45738e-05	0.000161228	0	0.00181428	False	RAD51C; RAD51 paralog
ILMN_1744897	1.36309e-07	0.000638538	1.12097e-05	3.42888e-05	0	0.000282574	False	KCNN3; potassium calcium-activated channel subfamily N member
ILMN_1715131	1.35907e-07	0.000636653	2.90807e-05	9.19942e-05	0	0.00090548	False	CCR7; C-C motif chemokine receptor		3.72252e-07
ILMN_1688666	1.35834e-07	0.00063631	6.17805e-05	0.000212604	0	0.00236086	False	H2BC9; H2B clustered histone		0.0492425
ILMN_1758626	1.35764e-07	0.000635984	2.25786e-05	6.49035e-05	0	0.000635438	False	IDS; iduronate
ILMN_2043816	1.35388e-07	0.00063422	2.96828e-06	6.08688e-06	0	6.98743e-05	False	ARPC5L; actin related protein 2/3 complex subunit 5
ILMN_1725746	1.35021e-07	0.000632502	4.80975e-05	0.000172616	0	0.00194122	False	CARNS1; carnosine synthase
ILMN_1673503	1.34856e-07	0.000631728	1.13275e-05	3.18948e-05	0	0.000288114	False	CACNB4; calcium voltage-gated channel auxiliary subunit beta
ILMN_1676870	1.34777e-07	0.000631358	1.69402e-05	4.76492e-05	0	0.000406764	False	GABRR2; gamma-aminobutyric acid type A receptor subunit
ILMN_1654210	1.34489e-07	0.000630012	6.23543e-06	1.55084e-05	0	0.000139548	False	CD1C; CD1c
ILMN_1687375	1.34426e-07	0.000629717	2.93648e-05	9.64962e-05	0	0.00086744	False	ATP2A2; ATPase sarcoplasmic/endoplasmic reticulum Ca2+ transporting		1.07268e-07
ILMN_2175455	1.34093e-07	0.000628156	5.96628e-06	1.74269e-05	0	0.000130142	False	CYP2A13; cytochrome P450 family 2 subfamily A member
ILMN_1658955	1.3393e-07	0.000627393	8.23304e-06	1.97768e-05	0	0.000118344	False	EIF4E; eukaryotic translation initiation factor
ILMN_1675406	1.33171e-07	0.000623836	4.16924e-05	0.000128865	0	0.00113558	False	PLPP5; phospholipid phosphatase
ILMN_1666597	1.33062e-07	0.000623327	4.37018e-05	0.000139871	0	0.00093632	False	PI4KB; phosphatidylinositol 4-kinase
ILMN_1800898	1.3289e-07	0.000622521	1.09284e-05	2.47464e-05	0	0.000208323	False	ARG2; arginase
ILMN_1804562	1.3269e-07	0.000621581	4.79028e-06	1.46451e-05	0	0.000136641	False	SLC31A1; solute carrier family 31 member		0.0363866
ILMN_1759154	1.32009e-07	0.000618394	9.59134e-05	0.000229416	0	0.00135984	False	PABPN1; poly(A) binding protein nuclear
ILMN_1661266	1.31952e-07	0.000618127	0.00014101	0.000512584	0	0.00782876	False	HLA-DQB1; major histocompatibility complex
ILMN_1684305	1.31882e-07	0.000617799	0.000226742	0.00073624	0	0.00601923	False	AK7; adenylate kinase
ILMN_1768662	1.31645e-07	0.000616689	5.57178e-05	0.00024319	0	0.00299339	False	UCK2; uridine-cytidine kinase
ILMN_1803698	1.3158e-07	0.000616384	1.49271e-05	4.57124e-05	0	0.000459298	False	STX16; syntaxin
ILMN_2364768	1.31049e-07	0.000613898	1.5905e-06	3.78827e-06	0	3.67754e-05	False	MYLK; myosin light chain
ILMN_1678619	1.30993e-07	0.000613631	5.67986e-05	0.000146404	0	0.00134328	False	TKFC; triokinase and FMN
ILMN_1763730	1.30978e-07	0.000613561	5.42379e-05	0.000175574	0	0.00169928	False	APPL1; adaptor protein		0.0154051
ILMN_1734929	1.30613e-07	0.000611852	6.65504e-06	1.42729e-05	0	0.000139787	False	BBOX1; gamma-butyrobetaine hydroxylase
ILMN_1749009	1.30602e-07	0.000611803	7.36519e-05	0.000161445	0	0.00122643	False	REXO2; RNA exonuclease		0.0210231
ILMN_2287253	1.30281e-07	0.000610298	2.26793e-05	6.25838e-05	0	0.00066117	False	PFKL; phosphofructokinase
ILMN_2108135	1.30238e-07	0.000610099	1.73725e-05	6.01213e-05	0	0.000848765	False	TAS1R3; taste 1 receptor member
ILMN_1730546	1.30028e-07	0.000609115	1.25876e-05	5.12908e-05	0	0.000441534	False	GNAO1; G protein subunit alpha
ILMN_2190842	1.29563e-07	0.000606933	8.25516e-06	2.64954e-05	0	0.000347677	False	KIR3DL2; killer cell immunoglobulin like receptor
ILMN_1670385	1.29353e-07	0.000605952	1.20406e-05	4.27878e-05	0	0.000405293	False	TUBAL3; tubulin alpha like
ILMN_1661500	1.29285e-07	0.000605631	2.40174e-05	7.15833e-05	0	0.000544968	False	B4GALT4; beta-1
ILMN_1808846	1.2921e-07	0.000605282	3.69984e-05	0.000117937	0	0.000979951	False	TBKBP1; TBK1 binding protein		0.00634313
ILMN_1768393	1.29173e-07	0.000605107	0.000121377	0.000461011	0	0.00333109	False	SNRPD1; small nuclear ribonucleoprotein D1
ILMN_2102422	1.29129e-07	0.000604901	3.55485e-05	8.60949e-05	0	0.000576391	False	ABCB8; ATP binding cassette subfamily B member
ILMN_1812641	1.28953e-07	0.000604077	5.79895e-06	1.69607e-05	0	0.000130569	False	OPRM1; opioid receptor mu
ILMN_1757569	1.2883e-07	0.000603502	9.99209e-07	1.74123e-06	0	1.22444e-05	False	GSK3A; glycogen synthase kinase 3
ILMN_1746012	1.28802e-07	0.000603372	9.43475e-05	0.000370201	0	0.0028554	False	MBD6; methyl-CpG binding domain protein		0.0160291
ILMN_1686750	1.28732e-07	0.000603042	9.90534e-06	3.3387e-05	0	0.000422198	False	OGA;
ILMN_1772455	1.28635e-07	0.000602588	4.79297e-05	0.000156944	0	0.00140317	False	HDAC3; histone deacetylase
ILMN_1652431	1.28627e-07	0.000602552	0.000615353	0.00200562	0	0.0249496	False	CA1; carbonic anhydrase		0.00147263
ILMN_1701661	1.28584e-07	0.000602348	2.27908e-05	5.28025e-05	0	0.000349956	False	CYP7B1; cytochrome P450 family 7 subfamily B member
ILMN_1815723	1.28128e-07	0.000600211	1.1e-05	3.12654e-05	0	0.00021045	False	NUP35; nucleoporin
ILMN_1744963	1.28042e-07	0.000599808	7.41172e-07	1.21275e-06	0	8.48752e-06	False	ERO1A; endoplasmic reticulum oxidoreductase 1
ILMN_1791123	1.27729e-07	0.000598342	0.000153435	0.000361234	0	0.00177092	False	TMPRSS2; transmembrane serine protease
ILMN_1760479	1.27667e-07	0.000598052	2.82292e-06	6.50874e-06	0	4.62719e-05	False	MOS; MOS proto-oncogene
ILMN_2401701	1.27511e-07	0.000597322	4.83855e-05	0.000187607	0	0.00169683	False	PCGF6; polycomb group ring finger		5.8516e-06
ILMN_1809467	1.27261e-07	0.00059615	3.24044e-05	8.60051e-05	0	0.0010832	False	VAMP5; vesicle associated membrane protein
ILMN_1659885	1.27246e-07	0.00059608	7.54443e-06	2.76116e-05	0	0.000343691	False	ACSS3; acyl-CoA synthetase short chain family member
ILMN_1654861	1.26846e-07	0.000594208	3.0589e-05	8.97161e-05	0	0.000673296	False	ACO2; aconitase		0.0206493
ILMN_1714592	1.26754e-07	0.000593774	0.000155509	0.000631581	0	0.00700792	False	CDA; cytidine
ILMN_1702177	1.26499e-07	0.00059258	9.89361e-06	2.9385e-05	0	0.000423597	False	GLO1; glyoxalase
ILMN_2393573	1.26458e-07	0.000592389	1.1762e-05	3.38687e-05	0	0.00036288	False	RASSF1; Ras association domain family member
ILMN_1693559	1.25787e-07	0.000589246	0.00012031	0.000311594	0	0.00206917	False	DOT1L; DOT1 like histone lysine
ILMN_1689200	1.25202e-07	0.000586504	8.70074e-06	2.41501e-05	0	0.000173021	False	DHDH; dihydrodiol
ILMN_1696643	1.24894e-07	0.000585063	3.99809e-06	1.01447e-05	0	9.23401e-05	False	TLN1; talin
ILMN_1696054	1.24743e-07	0.000584355	1.52783e-05	4.66402e-05	0	0.000559922	False	SMYD1; SET and MYND domain containing
ILMN_1802603	1.24325e-07	0.000582396	2.41097e-05	7.02182e-05	0	0.000638296	False	RFNG; RFNG O-fucosylpeptide		0.0414006
ILMN_1784678	1.24159e-07	0.000581619	3.68714e-05	0.000112644	0	0.000957474	False	PBX1; PBX homeobox
ILMN_1796018	1.24067e-07	0.00058119	4.7929e-06	1.54957e-05	0	9.91303e-05	False	NFATC4; nuclear factor of activated T cells
ILMN_2355971	1.23403e-07	0.000578076	9.58818e-06	4.25183e-05	0	0.000645808	False	HSD17B10; hydroxysteroid 17-beta dehydrogenase
ILMN_1657361	1.22913e-07	0.000575785	0.000111805	0.000443907	0	0.00327654	False	CBX7; chromobox
ILMN_1690121	1.22652e-07	0.000574559	3.76295e-06	1.09152e-05	0	0.000132568	False	P4HA3; prolyl 4-hydroxylase subunit alpha
ILMN_1722771	1.22578e-07	0.000574215	2.00799e-06	4.2018e-06	0	3.11782e-05	False	LDHD; lactate dehydrogenase
ILMN_2151818	1.22427e-07	0.000573508	3.99007e-05	0.00018359	0	0.00172234	False	PSMA6; proteasome 20S subunit alpha		0.000171281
ILMN_1723227	1.22187e-07	0.000572383	4.39297e-06	1.03536e-05	0	8.23987e-05	False	FGF3; fibroblast growth factor
ILMN_1803183	1.21243e-07	0.000567959	2.92364e-06	7.85658e-06	0	6.82096e-05	False	ARPC4; actin related protein 2/3 complex subunit
ILMN_2377496	1.20766e-07	0.000565724	1.11809e-05	2.62555e-05	0	0.000216873	False	ERCC1; ERCC excision repair 1		0.0038295
ILMN_1766245	1.20406e-07	0.000564037	2.59406e-05	0.000109623	0	0.00114401	False	SUPT4H1; SPT4 homolog
ILMN_1675156	1.20209e-07	0.000563115	1.23877e-05	4.02959e-05	0	0.000861285	False	CDC42; cell division cycle
ILMN_1704904	1.20071e-07	0.000562468	3.55367e-05	9.78873e-05	0	0.000893093	False	MGAT4C; MGAT4 family member
ILMN_1788895	1.1973e-07	0.00056087	4.48631e-05	0.000102755	0	0.000730917	False	SRD5A2; steroid 5 alpha-reductase
ILMN_2330787	1.197e-07	0.000560732	5.89318e-06	1.3528e-05	0	0.000113497	False	FRMD6; FERM domain containing
ILMN_1768953	1.19339e-07	0.000559042	1.06227e-05	2.22377e-05	0	0.00012723	False	SDC1; syndecan
ILMN_2082593	1.18941e-07	0.000557174	4.09594e-05	0.000178676	0	0.00195978	False	KIR3DL3; killer cell immunoglobulin like receptor
ILMN_2166831	1.18555e-07	0.000555366	0.00492755	0.00821876	0	0.0312399	False	RPS4X; ribosomal protein S4		5.18426e-97
ILMN_1781700	1.18554e-07	0.000555362	2.24978e-05	5.20768e-05	0	0.000420222	False	IL18R1; interleukin 18 receptor
ILMN_1683121	1.18541e-07	0.000555301	1.46111e-05	3.26759e-05	0	0.000320709	False	CYP2C18; cytochrome P450 family 2 subfamily C member
ILMN_1787548	1.18489e-07	0.00055506	6.09124e-06	2.32126e-05	0	0.000210281	False	HSPG2; heparan sulfate proteoglycan
ILMN_1677617	1.18363e-07	0.000554469	1.76265e-05	2.9186e-05	0	0.000185715	False	UCP1; uncoupling protein
ILMN_2100437	1.18308e-07	0.000554209	7.46941e-05	0.000182803	0	0.00123051	False	HBB; hemoglobin subunit
ILMN_1706176	1.1808e-07	0.000553142	9.18047e-06	3.58813e-05	0	0.00033841	False	GNAT3; G protein subunit alpha transducin
ILMN_2127379	1.18048e-07	0.000552994	1.28758e-05	3.55262e-05	0	0.000341374	False	ST6GALNAC3; ST6 N-acetylgalactosaminide alpha-2
ILMN_1772521	1.17983e-07	0.000552688	7.16628e-06	2.06041e-05	0	0.000180261	False	MTHFD1L; methylenetetrahydrofolate dehydrogenase (NADP+ dependent) 1
ILMN_1722524	1.17882e-07	0.000552215	1.51579e-05	3.51442e-05	0	0.000225596	False	GALNT14; polypeptide N-acetylgalactosaminyltransferase
ILMN_1732913	1.17557e-07	0.000550695	3.80195e-06	7.38228e-06	0	7.95798e-05	False	LRP6; LDL receptor related protein
ILMN_2307903	1.17357e-07	0.000549754	2.03106e-05	5.39901e-05	0	0.00044389	False	VCAM1; vascular cell adhesion molecule
ILMN_1718783	1.17202e-07	0.000549029	2.03743e-05	5.9057e-05	0	0.000497212	False	EXTL1; exostosin like glycosyltransferase
ILMN_1774287	1.17067e-07	0.000548399	2.56071e-05	5.7906e-05	0	0.000288752	False	CFB; complement factor
ILMN_1750507	1.17064e-07	0.000548384	0.00129136	0.00213465	0	0.0104548	False	RPL9; ribosomal protein
ILMN_1654663	1.16993e-07	0.000548051	1.50255e-05	3.29668e-05	0	0.000187631	False	CPSF4L; cleavage and polyadenylation specific factor 4
ILMN_1744517	1.16023e-07	0.000543509	4.73075e-05	0.000146628	0	0.0012595	False	GNS; glucosamine
ILMN_1792587	1.15955e-07	0.000543189	2.25744e-05	8.51404e-05	0	0.000997427	False	VPS4B; vacuolar protein sorting 4 homolog
ILMN_1709237	1.15803e-07	0.000542478	5.73322e-05	0.000172002	0	0.00178418	False	EPHX2; epoxide hydrolase
ILMN_1800270	1.15481e-07	0.000540967	1.59185e-05	3.77824e-05	0	0.000268648	False	GABRG2; gamma-aminobutyric acid type A receptor subunit
ILMN_2396272	1.15336e-07	0.000540287	4.42195e-06	1.83248e-05	0	0.000139975	False	PDCD4; programmed cell death
ILMN_1675866	1.15247e-07	0.00053987	1.32394e-05	5.62488e-05	0	0.00105344	False	ARRB2; arrestin beta
ILMN_1732023	1.15201e-07	0.000539656	5.23262e-06	1.20459e-05	0	9.92032e-05	False	PRDM7; PR/SET domain
ILMN_1755235	1.14857e-07	0.000538042	6.33592e-05	0.000183403	0	0.00115669	False	XPO6; exportin		1.70662e-10
ILMN_1796455	1.14647e-07	0.00053706	4.30797e-06	1.14509e-05	0	0.000105137	False	RYR3; ryanodine receptor
ILMN_1678833	1.1415e-07	0.000534731	1.74333e-05	6.03544e-05	0	0.000507833	False	CCR1; C-C motif chemokine receptor		0.010055
ILMN_2078389	1.14021e-07	0.000534127	2.28498e-06	4.85248e-06	0	4.36015e-05	False	SLC4A2; solute carrier family 4 member		7.66025e-05
ILMN_1668533	1.13242e-07	0.000530478	0.000124945	0.000416399	0	0.00411692	False	UROC1; urocanate hydratase
ILMN_1719205	1.13126e-07	0.000529935	8.51108e-05	0.000169773	0	0.00107954	False	FBL;
ILMN_1693490	1.13024e-07	0.000529456	3.20481e-05	0.000115189	0	0.00114963	False	SEC11A; SEC11 homolog A
ILMN_1688843	1.12813e-07	0.000528469	1.2489e-05	4.17027e-05	0	0.00051164	False	GRK4; G protein-coupled receptor kinase
ILMN_1751598	1.1276e-07	0.000528223	1.98553e-05	5.59931e-05	0	0.000598015	False	SESN2; sestrin
ILMN_1700915	1.12672e-07	0.000527808	0.000105093	0.000235924	0	0.00192114	False	BMI1; BMI1 proto-oncogene
ILMN_1765244	1.12478e-07	0.000526899	4.93555e-06	9.4054e-06	0	7.77268e-05	False	NEUROG3; neurogenin
ILMN_1696845	1.12425e-07	0.00052665	1.05678e-06	1.88072e-06	0	1.21983e-05	False	ARHGAP35; Rho GTPase activating protein
ILMN_1651354	1.12308e-07	0.000526102	7.88352e-06	1.85405e-05	0	0.000136462	False	SPP1; secreted phosphoprotein
ILMN_1673232	1.12226e-07	0.000525721	4.8904e-06	1.57128e-05	0	0.000141494	False	CERS1; ceramide synthase
ILMN_1732176	1.12187e-07	0.000525538	3.79316e-05	0.000162491	0	0.0026446	False	AGPAT2; 1-acylglycerol-3-phosphate O-acyltransferase		0.00273197
ILMN_1760121	1.12172e-07	0.000525467	2.82545e-06	1.03396e-05	0	0.000125521	False	RRAGC; Ras related GTP binding
ILMN_2087702	1.12092e-07	0.000525094	4.99813e-06	1.43458e-05	0	0.000105483	False	MYH9; myosin heavy chain		0.00581564
ILMN_2352921	1.11909e-07	0.000524235	0.000148068	0.000615713	0	0.00753668	False	BPGM; bisphosphoglycerate
ILMN_1734410	1.1134e-07	0.00052157	7.86763e-06	1.96787e-05	0	0.000227707	False	BNIP1; BCL2 interacting protein		0.0492425
ILMN_2322446	1.11024e-07	0.000520091	2.23209e-05	5.1627e-05	0	0.00031008	False	PABPC1L2B; poly(A) binding protein cytoplasmic 1 like
ILMN_1788774	1.10931e-07	0.000519655	8.85268e-06	2.117e-05	0	0.000207047	False	TYR;
ILMN_1691188	1.10832e-07	0.000519192	3.80529e-05	0.000169467	0	0.00244759	False	UIMC1; ubiquitin interaction motif containing
ILMN_1804531	1.10779e-07	0.000518941	8.98093e-07	1.4651e-06	0	9.05999e-06	False	CLDN6; claudin
ILMN_1724306	1.10365e-07	0.000517001	1.03884e-05	3.67964e-05	0	0.000307235	False	CACNG1; calcium voltage-gated channel auxiliary subunit gamma
ILMN_1778956	1.09899e-07	0.000514818	2.69486e-05	6.1963e-05	0	0.000344794	False	STS; steroid
ILMN_1767662	1.09832e-07	0.000514505	1.08765e-05	2.82236e-05	0	0.000285845	False	CERS6; ceramide synthase
ILMN_1756573	1.09467e-07	0.000512793	1.38753e-06	2.64168e-06	0	3.07445e-05	False	NDUFA4L2; NDUFA4 mitochondrial complex associated like
ILMN_1666969	1.0928e-07	0.000511918	5.06459e-05	0.00014517	0	0.00151128	False	TEC; tec protein tyrosine
ILMN_1773238	1.09187e-07	0.000511482	2.60461e-06	8.31883e-06	0	8.53639e-05	False	XCR1; X-C motif chemokine receptor
ILMN_1809695	1.08729e-07	0.00050934	5.13078e-05	0.00016426	0	0.00124367	False	CAMK2G; calcium/calmodulin dependent protein kinase II
ILMN_1791771	1.08627e-07	0.00050886	1.59028e-05	4.66371e-05	0	0.000276316	False	HCK; HCK proto-oncogene		0.0014767
ILMN_1714945	1.08106e-07	0.000506421	2.00867e-05	6.79237e-05	0	0.000759063	False	ITPKC; inositol-trisphosphate 3-kinase
ILMN_1742922	1.08102e-07	0.0005064	7.24077e-05	0.000173206	0	0.00116784	False	PRIM2; DNA primase subunit
ILMN_2262288	1.07832e-07	0.000505134	2.62786e-06	9.7678e-06	0	0.000189531	False	EEF1G; eukaryotic translation elongation factor 1
ILMN_1805800	1.07625e-07	0.000504164	1.65437e-06	4.04138e-06	0	4.14791e-05	False	RAB5A; RAB5A
ILMN_1786125	1.07615e-07	0.000504119	0.000139661	0.000307658	0	0.00188986	False	CCNA2; cyclin
ILMN_1764709	1.07066e-07	0.000501548	4.14806e-05	0.00017064	0	0.00150388	False	MAFB; MAF bZIP transcription factor		9.83238e-11
ILMN_2398474	1.06337e-07	0.000498132	1.16835e-05	3.5444e-05	0	0.000469504	False	RAP1B; RAP1B
ILMN_1724145	1.06294e-07	0.000497931	1.50668e-05	5.57024e-05	0	0.000524965	False	CBX4; chromobox
ILMN_1668617	1.05854e-07	0.00049587	4.41314e-05	9.3829e-05	0	0.000604587	False	AKR1C2; aldo-keto reductase family 1 member
ILMN_1669816	1.05463e-07	0.00049404	7.11921e-06	2.37072e-05	0	0.000227143	False	CACNG7; calcium voltage-gated channel auxiliary subunit gamma
ILMN_1790978	1.0515e-07	0.000492572	0.000107405	0.000238937	0	0.0015828	False	ATG7; autophagy related
ILMN_1660533	1.04949e-07	0.000491631	0.00017725	0.00055982	0	0.00471562	False	RPN1; ribophorin
ILMN_1667947	1.04813e-07	0.000490992	9.45923e-06	2.64182e-05	0	0.000189655	False	NPY1R; neuropeptide Y receptor
ILMN_1751174	1.04506e-07	0.000489557	4.05697e-06	1.98163e-05	0	0.000328559	False	CLDN14; claudin		0.0400003
ILMN_1744381	1.04067e-07	0.000487499	1.68175e-05	3.1606e-05	0	0.000311777	False	SERPINE1; serpin family E member
ILMN_1656413	1.03996e-07	0.000487166	3.01549e-05	0.00010964	0	0.00115265	False	ZMPSTE24; zinc metallopeptidase
ILMN_1671703	1.03232e-07	0.000483588	1.44682e-06	3.23023e-06	0	2.69519e-05	False	ACTA2; actin alpha 2
ILMN_1694898	1.03051e-07	0.000482739	1.42811e-06	2.78026e-06	0	1.94037e-05	False	ACTR3C; actin related protein
ILMN_1690595	1.02892e-07	0.000481995	1.24654e-05	4.01533e-05	0	0.000437555	False	ASMT; acetylserotonin
ILMN_1739497	1.02847e-07	0.000481785	1.73902e-05	5.51993e-05	0	0.000409268	False	GTF2H5; general transcription factor IIH subunit
ILMN_2375825	1.02839e-07	0.000481748	3.86335e-05	0.000116622	0	0.000764265	False	CD37; CD37
ILMN_2088785	1.01988e-07	0.000477761	4.41532e-06	9.46272e-06	0	6.37531e-05	False	CSNK1A1L; casein kinase 1 alpha 1
ILMN_1723477	1.01971e-07	0.000477679	0.000165602	0.00031649	0	0.00195178	False	RUNX1T1; RUNX1 partner transcriptional co-repressor
ILMN_1788135	1.01678e-07	0.000476309	1.62914e-05	7.19742e-05	0	0.00109062	False	CENPS; centromere protein
ILMN_1807379	1.0164e-07	0.000476131	7.33683e-06	2.24226e-05	0	0.000253012	False	NSD3; nuclear receptor binding SET domain protein
ILMN_1742981	1.0105e-07	0.000473367	2.81418e-05	8.54981e-05	0	0.000876458	False	TUBA1A; tubulin alpha		4.46679e-05
ILMN_1747019	1.01017e-07	0.000473211	2.64711e-05	8.64708e-05	0	0.000662825	False	PDYN;
ILMN_2357134	1.00948e-07	0.000472887	9.69153e-06	1.95524e-05	0	0.000128295	False	SPHK1; sphingosine kinase
ILMN_1738589	1.00729e-07	0.000471861	1.99445e-05	4.96791e-05	0	0.000468216	False	MGLL; monoglyceride
ILMN_1789342	1.00611e-07	0.000471308	1.04792e-06	1.78806e-06	0	1.21113e-05	False	NDUFS2; NADH:ubiquinone oxidoreductase core subunit
ILMN_1715977	1.00581e-07	0.00047117	5.61576e-06	1.44927e-05	0	0.000106101	False	GRM6; glutamate metabotropic receptor
ILMN_1724367	1.00492e-07	0.000470753	1.32257e-06	2.36857e-06	0	2.10269e-05	False	NDUFB1; NADH:ubiquinone oxidoreductase subunit
ILMN_1802457	1.00483e-07	0.000470709	3.8052e-05	0.000133444	0	0.00194634	False	MAX; MYC associated factor
ILMN_1736103	9.99056e-08	0.000468005	3.83877e-05	0.000125968	0	0.00208699	False	ITPR2; inositol 1
ILMN_1795227	9.94021e-08	0.000465647	1.0305e-05	3.09745e-05	0	0.000272506	False	DYNLL1; dynein light chain LC8-type
ILMN_1764096	9.91869e-08	0.000464639	9.0314e-05	0.000332841	0	0.00363044	False	KYAT1; kynurenine aminotransferase
ILMN_2087080	9.89273e-08	0.000463422	0.00278938	0.00496166	0	0.0239465	False	RPL5; ribosomal protein
ILMN_1697433	9.8865e-08	0.00046313	2.26025e-05	7.10196e-05	0	0.00099921	False	CYP46A1; cytochrome P450 family 46 subfamily A member
ILMN_1748476	9.83793e-08	0.000460855	1.89848e-05	4.5786e-05	0	0.000378206	False	NOP58; NOP58
ILMN_1728107	9.81759e-08	0.000459903	3.12939e-05	9.41641e-05	0	0.000754217	False	GNG7; G protein subunit gamma
ILMN_1715674	9.80184e-08	0.000459165	5.41773e-06	1.636e-05	0	0.000140145	False	ITPK1; inositol-tetrakisphosphate
ILMN_2227968	9.79013e-08	0.000458616	5.39572e-05	0.000171728	0	0.00170238	False	NTHL1; nth like DNA glycosylase
ILMN_1706590	9.71954e-08	0.000455309	2.22937e-05	6.22367e-05	0	0.000427788	False	MLLT1; MLLT1 super elongation complex
ILMN_1674698	9.71131e-08	0.000454924	2.08796e-05	4.7555e-05	0	0.000400117	False	AARS2; alanyl-tRNA synthetase 2
ILMN_1735006	9.70203e-08	0.000454489	2.98018e-05	9.08415e-05	0	0.00106509	False	ATG2B; autophagy related
ILMN_2304495	9.69967e-08	0.000454378	2.00561e-05	4.94476e-05	0	0.000295378	False	PPP1R1B; protein phosphatase 1 regulatory inhibitor subunit
ILMN_1730304	9.64294e-08	0.000451721	4.1458e-05	0.000113268	0	0.00079721	False	ALG10B; ALG10 alpha-1
ILMN_2059357	9.61354e-08	0.000450344	1.54305e-06	4.23381e-06	0	4.0351e-05	False	KLRC2; killer cell lectin like receptor		0.0341495
ILMN_1704497	9.61282e-08	0.00045031	1.808e-05	5.6041e-05	0	0.000506259	False	KRT25; keratin
ILMN_1788239	9.61106e-08	0.000450228	7.86049e-05	0.00021027	0	0.0015741	False	AMDHD1; amidohydrolase domain containing
ILMN_2408877	9.61058e-08	0.000450205	5.87086e-06	1.64678e-05	0	0.000212967	False	KMT2C; lysine methyltransferase
ILMN_1775925	9.60792e-08	0.00045008	0.000120286	0.000545659	0	0.0051457	False	H2BC10; H2B clustered histone		0.000923087
ILMN_1760855	9.57543e-08	0.000448559	1.2628e-05	4.23541e-05	0	0.00032056	False	OCRL; OCRL inositol		0.0312104
ILMN_1731048	9.55399e-08	0.000447554	4.65567e-06	9.80919e-06	0	7.63331e-05	False	TLR1; toll like receptor
ILMN_2179533	9.49679e-08	0.000444875	0.000185872	0.000521125	0	0.00342725	False	C4A; complement C4A (Rodgers blood
ILMN_1729835	9.49625e-08	0.000444849	1.01294e-05	2.83355e-05	0	0.0002964	False	AANAT; aralkylamine
ILMN_1699772	9.49621e-08	0.000444847	3.73971e-06	1.39738e-05	0	0.000193201	False	RRAGD; Ras related GTP binding
ILMN_1794374	9.46787e-08	0.00044352	4.33694e-05	0.000130803	0	0.00132197	False	PER2; period circadian regulator
ILMN_1723874	9.44526e-08	0.000442461	0.00120866	0.00274764	0	0.0115366	False	MRPS6; mitochondrial ribosomal protein
ILMN_2251452	9.38079e-08	0.000439441	2.57639e-06	5.9646e-06	0	6.39085e-05	False	RPS6KA1; ribosomal protein S6 kinase		0.00762109
ILMN_1675693	9.36632e-08	0.000438763	3.1958e-05	8.5083e-05	0	0.000852631	False	PPP2CB; protein phosphatase 2 catalytic subunit		0.00296517
ILMN_1700949	9.30979e-08	0.000436115	2.34692e-05	6.99194e-05	0	0.000549057	False	GABRR3; gamma-aminobutyric acid type A receptor subunit
ILMN_1729801	9.29758e-08	0.000435543	1.11933e-05	2.49729e-05	0	0.000165269	False	S100A8; S100 calcium binding protein
ILMN_1699472	9.29172e-08	0.000435268	6.22749e-05	0.00018791	0	0.00127359	False	ST3GAL3; ST3 beta-galactoside alpha-2
ILMN_2386291	9.28941e-08	0.00043516	2.43046e-06	4.78368e-06	0	3.24065e-05	False	WTIP; WT1 interacting
ILMN_1736597	9.28399e-08	0.000434906	6.66353e-05	0.000152602	0	0.00127354	False	TKT;
ILMN_1726104	9.25889e-08	0.00043373	1.97786e-06	5.48588e-06	0	8.56818e-05	False	ANAPC15; anaphase promoting complex subunit		0.0274217
ILMN_1753347	9.25423e-08	0.000433512	0.000191788	0.000510571	0	0.00467591	False	DEFA4; defensin alpha		1.15397e-23
ILMN_1802523	9.2498e-08	0.000433305	2.41295e-05	6.41827e-05	0	0.000534684	False	HS3ST5; heparan sulfate-glucosamine 3-sulfotransferase
ILMN_2129886	9.22178e-08	0.000431992	5.05915e-05	0.00013549	0	0.0010071	False	ABCA8; ATP binding cassette subfamily A member
ILMN_1669066	9.19993e-08	0.000430968	4.55582e-05	0.000107368	0	0.000741856	False	RUNX2; RUNX family transcription factor
ILMN_1690566	9.16659e-08	0.000429406	1.29333e-05	2.90869e-05	0	0.000240401	False	RASSF4; Ras association domain family member		3.88115e-07
ILMN_1789846	9.11531e-08	0.000427004	1.90578e-05	4.80832e-05	0	0.00045688	False	ITGB6; integrin subunit beta
ILMN_1698846	9.11301e-08	0.000426896	9.12012e-06	2.66433e-05	0	0.000420469	False	SLC8A2; solute carrier family 8 member
ILMN_1773959	9.1124e-08	0.000426868	6.52489e-05	0.000229992	0	0.00181089	False	ST6GALNAC5; ST6 N-acetylgalactosaminide alpha-2
ILMN_2160140	9.0952e-08	0.000426062	3.77149e-06	1.06003e-05	0	0.000108739	False	MTMR8; myotubularin related protein
ILMN_1707356	9.08432e-08	0.000425553	9.36019e-07	1.80685e-06	0	1.86135e-05	False	CFL2; cofilin
ILMN_1737087	9.06907e-08	0.000424838	5.53094e-06	1.74364e-05	0	0.000143182	False	WDR5; WD repeat domain
ILMN_1767816	9.0652e-08	0.000424657	1.68325e-05	3.99101e-05	0	0.000300868	False	APH1B; aph-1 homolog B
ILMN_1768049	9.0477e-08	0.000423837	9.61943e-06	3.27082e-05	0	0.0003237	False	FOXP3; forkhead box
ILMN_1772743	9.04283e-08	0.000423609	2.0229e-05	6.61896e-05	0	0.000811041	False	PIGK; phosphatidylinositol glycan anchor biosynthesis class
ILMN_1711566	9.03066e-08	0.000423039	3.59601e-06	9.00949e-06	0	7.15002e-05	False	TIMP1; TIMP metallopeptidase inhibitor
ILMN_1680403	9.0268e-08	0.000422858	1.20246e-06	2.11481e-06	0	1.8592e-05	False	SSR4; signal sequence receptor subunit
ILMN_2199284	9.02359e-08	0.000422708	2.31802e-06	4.98028e-06	0	3.60363e-05	False	ANAPC7; anaphase promoting complex subunit
ILMN_1735064	8.99911e-08	0.000421561	4.11125e-06	8.53454e-06	0	5.67093e-05	False	PPP1R3E; protein phosphatase 1 regulatory subunit
ILMN_2195482	8.99651e-08	0.000421439	3.63463e-05	0.000122143	0	0.000928015	False	CACNB3; calcium voltage-gated channel auxiliary subunit beta		1.40794e-05
ILMN_1810852	8.99141e-08	0.0004212	3.79804e-06	1.02598e-05	0	0.000114684	False	LAMC1; laminin subunit gamma
ILMN_1812105	8.97838e-08	0.00042059	8.54224e-06	3.07236e-05	0	0.000273043	False	PIP4K2B; phosphatidylinositol-5-phosphate 4-kinase type 2
ILMN_2079285	8.93305e-08	0.000418466	7.94737e-07	1.30223e-06	0	8.12841e-06	False	ATP5MG; ATP synthase membrane subunit
ILMN_1659914	8.924e-08	0.000418042	0.000106114	0.000323525	0	0.00244692	False	AK8; adenylate kinase
ILMN_1701877	8.87708e-08	0.000415844	1.84839e-06	3.2186e-06	0	1.76459e-05	False	AXL; AXL receptor tyrosine
ILMN_1760332	8.87118e-08	0.000415568	1.38767e-05	4.57816e-05	0	0.000514221	False	PIGL; phosphatidylinositol glycan anchor biosynthesis class
ILMN_2312296	8.82999e-08	0.000413639	9.95871e-05	0.000246017	0	0.00177891	False	PCBP2; poly(rC) binding protein		0.00225398
ILMN_1652693	8.80787e-08	0.000412602	0.00011205	0.000231481	0	0.00175375	False	SHH; sonic hedgehog signaling
ILMN_2144654	8.79846e-08	0.000412162	1.62656e-06	4.68959e-06	0	4.63992e-05	False	SPDYE2; speedy/RINGO cell cycle regulator family member
ILMN_1735052	8.77436e-08	0.000411033	3.56323e-05	9.22046e-05	0	0.000616921	False	ULK1; unc-51 like autophagy activating kinase
ILMN_1783266	8.72717e-08	0.000408822	1.36735e-05	4.57387e-05	0	0.000671529	False	OGDH; oxoglutarate
ILMN_1805415	8.70716e-08	0.000407885	1.54061e-05	5.68135e-05	0	0.000563738	False	PDE3A; phosphodiesterase
ILMN_2089902	8.69701e-08	0.000407409	5.0785e-06	1.46953e-05	0	0.000166031	False	NUS1; NUS1 dehydrodolichyl diphosphate synthase
ILMN_1737015	8.68124e-08	0.00040667	0.00267938	0.00418633	0	0.015701	False	RPL39; ribosomal protein		0.0422023
ILMN_2202930	8.64643e-08	0.00040504	1.08147e-05	4.12901e-05	0	0.00058388	False	PCYT2; phosphate cytidylyltransferase 2
ILMN_1684086	8.63328e-08	0.000404424	3.96654e-06	1.44748e-05	0	0.000152017	False	BDKRB2; bradykinin receptor
ILMN_1680828	8.63e-08	0.00040427	1.74393e-05	5.02688e-05	0	0.000408947	False	KRT27; keratin
ILMN_1737298	8.62663e-08	0.000404112	7.01731e-06	1.786e-05	0	0.000115076	False	MAT2A; methionine adenosyltransferase
ILMN_2115125	8.62618e-08	0.000404091	3.73371e-06	1.16644e-05	0	0.000119382	False	CCN2; cellular communication network factor
ILMN_1722820	8.5825e-08	0.000402045	7.55241e-07	1.85792e-06	0	1.23232e-05	False	KDELR3; KDEL endoplasmic reticulum protein retention receptor
ILMN_1690325	8.57888e-08	0.000401875	2.0516e-06	8.97814e-06	0	8.23343e-05	False	NFYA; nuclear transcription factor Y subunit
ILMN_1736742	8.57407e-08	0.00040165	1.2957e-05	4.25003e-05	0	0.000379643	False	COLGALT2; collagen beta(1-O)galactosyltransferase
ILMN_1672596	8.57312e-08	0.000401605	2.74012e-06	5.58835e-06	0	3.71678e-05	False	BCAR1; BCAR1 scaffold protein
ILMN_1743535	8.56922e-08	0.000401423	1.69743e-05	5.56134e-05	0	0.000576817	False	PIKFYVE; phosphoinositide kinase
ILMN_2124802	8.55839e-08	0.000400916	3.27528e-06	8.97037e-06	0	7.6921e-05	False	MT1H; metallothionein
ILMN_1682120	8.54605e-08	0.000400338	1.60429e-05	4.59583e-05	0	0.000363592	False	THEM4; thioesterase superfamily member
ILMN_1792568	8.52703e-08	0.000399447	4.18497e-06	1.5031e-05	0	0.000129772	False	KRT9; keratin
ILMN_1706784	8.49232e-08	0.000397821	3.86532e-05	0.000190543	0	0.00183551	False	H2AZ2; H2A.Z variant histone
ILMN_1658498	8.49126e-08	0.000397771	1.14911e-05	3.48867e-05	0	0.000230476	False	SLC44A3; solute carrier family 44 member
ILMN_1706664	8.48954e-08	0.00039769	3.72023e-06	1.24173e-05	0	0.000110133	False	RIMKLA; ribosomal modification protein rimK like family member
ILMN_1805376	8.48596e-08	0.000397523	9.52878e-06	2.38992e-05	0	0.000190565	False	KCNJ6; potassium inwardly rectifying channel subfamily J member
ILMN_1653443	8.47977e-08	0.000397232	7.60676e-06	1.74819e-05	0	0.000148521	False	CDK2; cyclin dependent kinase
ILMN_1662419	8.46723e-08	0.000396645	2.544e-06	4.69182e-06	0	2.81905e-05	False	COX7A1; cytochrome c oxidase subunit
ILMN_2078599	8.46386e-08	0.000396487	2.52065e-05	0.000102451	0	0.00130614	False	ACP5; acid phosphatase 5
ILMN_1792072	8.45367e-08	0.00039601	7.30461e-05	0.000254669	0	0.00306661	False	FUT4; fucosyltransferase		1.09963e-05
ILMN_2079386	8.451e-08	0.000395885	0.00197715	0.00387485	0	0.0163554	False	RPL22; ribosomal protein
ILMN_1654441	8.40653e-08	0.000393802	3.67936e-06	8.01714e-06	0	7.09804e-05	False	OAT; ornithine
ILMN_1815205	8.37805e-08	0.000392468	1.74799e-06	3.80632e-06	0	2.7216e-05	False	LYZ;
ILMN_1785914	8.37732e-08	0.000392433	1.60346e-06	4.36208e-06	0	4.81765e-05	False	CDC6; cell division cycle
ILMN_2050183	8.3415e-08	0.000390755	1.41752e-06	2.72433e-06	0	3.41237e-05	False	MYLK2; myosin light chain kinase
ILMN_1759987	8.33986e-08	0.000390679	2.38663e-05	6.0479e-05	0	0.000468073	False	HS6ST1; heparan sulfate 6-O-sulfotransferase
ILMN_1796409	8.33868e-08	0.000390623	0.000164547	0.000401033	0	0.0024027	False	C1QB; complement C1q B
ILMN_1730930	8.30351e-08	0.000388976	2.02302e-05	4.02664e-05	0	0.000281194	False	ATG13; autophagy related
ILMN_1695025	8.29606e-08	0.000388627	3.55534e-05	9.94767e-05	0	0.000896677	False	CD2; CD2		0.000335574
ILMN_1799139	8.27903e-08	0.000387829	5.66678e-06	1.18789e-05	0	8.78577e-05	False	PLOD2; procollagen-lysine
ILMN_1667225	8.27528e-08	0.000387653	4.57979e-06	9.79473e-06	0	6.27574e-05	False	PDE1C; phosphodiesterase
ILMN_2210581	8.27305e-08	0.000387549	2.47569e-05	9.54417e-05	0	0.00106688	False	B3GAT3; beta-1
ILMN_1801043	8.26658e-08	0.000387246	7.46438e-07	1.87636e-06	0	1.89234e-05	False	GSN;
ILMN_1797332	8.20795e-08	0.000384499	1.14189e-05	3.23039e-05	0	0.00032989	False	NARS2; asparaginyl-tRNA synthetase 2
ILMN_1719273	8.20784e-08	0.000384494	2.01005e-06	5.18723e-06	0	4.56129e-05	False	INPP5A; inositol polyphosphate-5-phosphatase
ILMN_1724946	8.2047e-08	0.000384347	0.000113778	0.00030987	0	0.00206715	False	SPINT1; serine peptidase inhibitor
ILMN_1654916	8.18931e-08	0.000383626	2.24551e-05	4.46284e-05	0	0.000350397	False	KIF7; kinesin family member
ILMN_1751773	8.1817e-08	0.00038327	0.000152013	0.000361844	0	0.0031538	False	POLD3; DNA polymerase delta 3
ILMN_1670881	8.17842e-08	0.000383116	1.09122e-05	3.82812e-05	0	0.000476181	False	CHST6; carbohydrate sulfotransferase
ILMN_1712475	8.17034e-08	0.000382737	1.48076e-05	4.23977e-05	0	0.000477241	False	HS3ST2; heparan sulfate-glucosamine 3-sulfotransferase
ILMN_1767168	8.16241e-08	0.000382366	2.37958e-05	7.21822e-05	0	0.000568091	False	CAMK4; calcium/calmodulin dependent protein kinase
ILMN_1752843	8.15335e-08	0.000381942	6.14202e-06	1.68885e-05	0	0.000131792	False	GRM4; glutamate metabotropic receptor
ILMN_1787658	8.12597e-08	0.000380659	1.15925e-05	3.6255e-05	0	0.000296233	False	MTMR7; myotubularin related protein
ILMN_1783756	8.11659e-08	0.000380219	2.21247e-06	3.90218e-06	0	2.73226e-05	False	SLC22A8; solute carrier family 22 member
ILMN_1666845	8.09998e-08	0.000379442	7.13185e-06	1.91279e-05	0	0.000182499	False	KRT17; keratin
ILMN_1694106	8.09636e-08	0.000379272	6.86809e-06	2.16791e-05	0	0.000138851	False	GPD1L; glycerol-3-phosphate dehydrogenase 1
ILMN_1692163	8.07025e-08	0.000378049	3.08688e-05	9.96651e-05	0	0.00125452	False	NSDHL; NAD(P) dependent steroid
ILMN_1811370	8.05405e-08	0.00037729	9.77396e-06	1.7991e-05	0	0.00011802	False	HSD11B1; hydroxysteroid 11-beta dehydrogenase
ILMN_1769264	8.0384e-08	0.000376557	3.97682e-06	9.85134e-06	0	9.07195e-05	False	MCCC2; methylcrotonyl-CoA carboxylase subunit
ILMN_1716524	8.03258e-08	0.000376284	1.06932e-05	2.78091e-05	0	0.000262312	False	RAB7A; RAB7A
ILMN_1785660	8.01692e-08	0.00037555	2.82097e-05	0.000129082	0	0.00095648	False	SRPRA; SRP receptor subunit
ILMN_1681616	8.01378e-08	0.000375404	4.1994e-06	1.59043e-05	0	0.000124873	False	GTF2A1L; general transcription factor IIA subunit 1
ILMN_1713013	8.00656e-08	0.000375065	4.59826e-05	0.000182835	0	0.00294447	False	PLD3; phospholipase D family member		0.0294918
ILMN_1795247	8.00104e-08	0.000374806	1.30709e-06	2.40099e-06	0	1.63354e-05	False	ARID2; AT-rich interaction domain		0.0305288
ILMN_1770015	8.00012e-08	0.000374763	9.01844e-06	2.27719e-05	0	0.000186009	False	KRT33B; keratin
ILMN_1653670	7.99836e-08	0.000374681	3.93098e-06	7.87942e-06	0	5.58175e-05	False	CUL3; cullin
ILMN_1757441	7.96547e-08	0.00037314	9.25309e-07	1.86406e-06	0	1.19357e-05	False	GDF6; growth differentiation factor
ILMN_2319424	7.93967e-08	0.000371932	1.83184e-05	4.60775e-05	0	0.000290671	False	GYG2; glycogenin
ILMN_1794011	7.93913e-08	0.000371906	1.53396e-05	3.8043e-05	0	0.000250027	False	CHST2; carbohydrate sulfotransferase
ILMN_1813561	7.92177e-08	0.000371093	1.18656e-06	2.14534e-06	0	1.70039e-05	False	SCIN;
ILMN_1701025	7.89016e-08	0.000369613	8.04355e-06	3.42271e-05	0	0.000390069	False	EPHX1; epoxide hydrolase
ILMN_1667047	7.86255e-08	0.000368319	1.22286e-05	3.96326e-05	0	0.00037308	False	TRPM7; transient receptor potential cation channel subfamily M member
ILMN_1734781	7.83361e-08	0.000366963	4.09683e-05	0.00012878	0	0.00206133	False	IFNE; interferon
ILMN_1660063	7.83133e-08	0.000366857	0.000485326	0.00122023	0	0.0129696	False	POLE4; DNA polymerase epsilon 4
ILMN_1790352	7.81553e-08	0.000366117	1.87779e-05	5.00602e-05	0	0.000369936	False	PIGZ; phosphatidylinositol glycan anchor biosynthesis class
ILMN_1652931	7.81303e-08	0.000366	2.32809e-06	7.27762e-06	0	0.000107236	False	CLDN25; claudin
ILMN_2103841	7.80738e-08	0.000365735	3.84058e-06	7.60175e-06	0	4.78921e-05	False	AIP; aryl hydrocarbon receptor interacting
ILMN_2403852	7.80093e-08	0.000365433	1.62138e-06	3.4457e-06	0	3.0197e-05	False	CYTH1; cytohesin
ILMN_1749114	7.79845e-08	0.000365316	1.19448e-05	3.04417e-05	0	0.000244854	False	OTC; ornithine
ILMN_1714691	7.79602e-08	0.000365203	1.28208e-06	3.90611e-06	0	3.16695e-05	False	HOXD10; homeobox
ILMN_1768754	7.75666e-08	0.000363359	7.27515e-06	3.22345e-05	0	0.000409657	False	PILRB; paired immunoglobin like type 2 receptor
ILMN_1707169	7.7252e-08	0.000361885	3.39237e-06	1.01604e-05	0	0.000136675	False	AGMAT;		0.0161192
ILMN_1787657	7.7033e-08	0.000360859	1.29151e-06	4.17815e-06	0	5.20941e-05	False	CLDN12; claudin
ILMN_1811433	7.68757e-08	0.000360122	0.00191089	0.00316936	0	0.0138531	False	RPL8; ribosomal protein		0.026862
ILMN_1739821	7.67683e-08	0.000359619	1.42932e-06	3.73251e-06	0	6.18192e-05	False	EIF2S1; eukaryotic translation initiation factor 2 subunit		0.0444944
ILMN_2255021	7.66958e-08	0.000359279	1.14645e-06	2.31404e-06	0	1.66857e-05	False	ARPC2; actin related protein 2/3 complex subunit
ILMN_1666203	7.6626e-08	0.000358952	9.46126e-06	2.81244e-05	0	0.000248112	False	VDR; vitamin D
ILMN_1687863	7.66118e-08	0.000358886	2.39804e-05	6.68022e-05	0	0.000758896	False	LSS; lanosterol
ILMN_1684553	7.62571e-08	0.000357225	3.07584e-07	5.83422e-07	0	4.07796e-06	False	RHOH; ras homolog family member
ILMN_1736176	7.61825e-08	0.000356875	1.56035e-06	3.66244e-06	0	3.02268e-05	False	PLK1; polo like kinase
ILMN_1794594	7.56954e-08	0.000354593	6.61903e-07	1.1194e-06	0	6.97625e-06	False	RASGRP2; RAS guanyl releasing protein		0.0026957
ILMN_1742544	7.56915e-08	0.000354575	0.000135713	0.000383408	0	0.0029984	False	MEF2C; myocyte enhancer factor
ILMN_2114876	7.56735e-08	0.00035449	0.00396257	0.00694424	0	0.0272764	False	RPL11; ribosomal protein
ILMN_1714397	7.56621e-08	0.000354437	4.94186e-06	1.83124e-05	0	0.000243038	False	CRYL1; crystallin lambda
ILMN_1696713	7.5603e-08	0.00035416	5.28757e-05	0.000169718	0	0.00260433	False	POLA2; DNA polymerase alpha 2
ILMN_2383693	7.55943e-08	0.00035412	5.62395e-05	0.000124959	0	0.000771648	False	UPF2; UPF2 regulator of nonsense mediated mRNA
ILMN_1693421	7.54606e-08	0.000353493	2.81341e-05	9.45005e-05	0	0.000950957	False	RPN2; ribophorin
ILMN_1766123	7.52188e-08	0.00035236	5.47232e-06	1.08791e-05	0	7.36511e-05	False	FHIT; fragile histidine triad diadenosine		0.00585352
ILMN_1679647	7.45778e-08	0.000349358	9.0793e-06	2.55455e-05	0	0.00020729	False	CHIA; chitinase
ILMN_1787718	7.45272e-08	0.000349121	1.02687e-05	2.50649e-05	0	0.000291329	False	SLC27A1; solute carrier family 27 member
ILMN_1668850	7.40513e-08	0.000346892	6.88453e-06	1.5654e-05	0	0.000220393	False	PCSK9; proprotein convertase subtilisin/kexin type
ILMN_1741556	7.39786e-08	0.000346551	1.03603e-05	3.49053e-05	0	0.000381882	False	MTMR1; myotubularin related protein		0.0318332
ILMN_1814606	7.36269e-08	0.000344903	6.6639e-06	1.59382e-05	0	0.000110242	False	GALNT2; polypeptide N-acetylgalactosaminyltransferase
ILMN_1662556	7.34537e-08	0.000344092	5.76244e-06	1.31639e-05	0	0.000109565	False	GALNT10; polypeptide N-acetylgalactosaminyltransferase		0.0058146
ILMN_1705515	7.31593e-08	0.000342713	1.09177e-05	2.41308e-05	0	0.000141026	False	UPF3A; UPF3A regulator of nonsense mediated mRNA
ILMN_1683023	7.30514e-08	0.000342207	1.86569e-05	3.96189e-05	0	0.000279566	False	PDGFC; platelet derived growth factor		0.00235852
ILMN_1795779	7.3008e-08	0.000342004	3.45454e-06	1.28548e-05	0	0.000175927	False	LAMTOR5; late endosomal/lysosomal adaptor
ILMN_1737252	7.25068e-08	0.000339656	3.27008e-06	7.23881e-06	0	7.66992e-05	False	NRG1; neuregulin
ILMN_1772667	7.23378e-08	0.000338865	1.89373e-06	4.11209e-06	0	6.83026e-05	False	P2RY1; purinergic receptor
ILMN_1729368	7.22229e-08	0.000338326	2.79946e-05	6.13722e-05	0	0.000454072	False	FZD8; frizzled class receptor
ILMN_1662334	7.21476e-08	0.000337974	1.18189e-06	2.62845e-06	0	1.92034e-05	False	DNAJA3; DnaJ heat shock protein family (Hsp40) member
ILMN_1762103	7.17603e-08	0.000336159	1.48277e-05	7.56889e-05	0	0.00163369	False	WDR48; WD repeat domain
ILMN_1779965	7.14854e-08	0.000334871	3.88612e-05	0.000161295	0	0.00288701	False	AK1; adenylate kinase
ILMN_2226519	7.13231e-08	0.000334111	8.63413e-06	3.76544e-05	0	0.000348286	False	CYP2D7; cytochrome P450 family 2 subfamily D member 7
ILMN_1781386	7.08541e-08	0.000331914	1.95126e-05	5.75763e-05	0	0.000651675	False	WIPI1; WD repeat domain
ILMN_1734559	7.08368e-08	0.000331833	7.39037e-05	0.000257928	0	0.00187814	False	SORD; sorbitol		0.00157304
ILMN_2163732	7.06539e-08	0.000330976	2.36062e-05	5.38805e-05	0	0.000375262	False	ATG3; autophagy related
ILMN_2371379	7.05692e-08	0.000330579	2.69191e-05	7.61085e-05	0	0.000598837	False	ACLY; ATP citrate		0.000175819
ILMN_1652736	7.053e-08	0.000330396	2.51094e-06	5.74983e-06	0	7.01116e-05	False	RPS6KA3; ribosomal protein S6 kinase
ILMN_2125562	7.0443e-08	0.000329989	1.47658e-05	4.43685e-05	0	0.000340798	False	MOB1A; MOB kinase activator
ILMN_1661599	6.98052e-08	0.000327001	3.10393e-05	0.000155388	0	0.00158538	False	DDIT4; DNA damage inducible transcript		4.42344e-11
ILMN_2358760	6.95841e-08	0.000325965	8.99003e-07	1.77255e-06	0	1.12704e-05	False	HPN;
ILMN_1756779	6.95441e-08	0.000325778	2.48198e-06	7.89393e-06	0	6.35483e-05	False	CLTC; clathrin heavy
ILMN_1797130	6.95209e-08	0.000325669	2.66361e-05	6.12613e-05	0	0.000568327	False	ADGRB1; adhesion G protein-coupled receptor
ILMN_2197846	6.93964e-08	0.000325086	4.23498e-05	0.000172237	0	0.00254792	False	HADHB; hydroxyacyl-CoA dehydrogenase trifunctional multienzyme complex subunit		0.0300268
ILMN_1749866	6.92875e-08	0.000324576	3.04024e-06	8.25067e-06	0	8.69576e-05	False	GATA4; GATA binding protein
ILMN_1667994	6.88637e-08	0.00032259	8.25941e-06	2.11058e-05	0	0.000131194	False	AMD1; adenosylmethionine decarboxylase
ILMN_1703866	6.88046e-08	0.000322314	3.44607e-05	0.000131972	0	0.00131707	False	SUPT5H; SPT5 homolog		0.0210879
ILMN_1744003	6.87601e-08	0.000322105	1.04903e-05	3.2451e-05	0	0.000244809	False	SLC44A5; solute carrier family 44 member
ILMN_1682399	6.86056e-08	0.000321381	2.39977e-05	6.776e-05	0	0.000519056	False	CLOCK; clock circadian
ILMN_1663541	6.85461e-08	0.000321103	3.86426e-05	0.000156925	0	0.00230396	False	B4GALT7; beta-1
ILMN_2264981	6.85143e-08	0.000320953	2.78712e-07	5.05543e-07	0	2.72022e-06	False	CYFIP2; cytoplasmic FMR1 interacting protein
ILMN_1673805	6.81651e-08	0.000319318	5.79531e-06	1.64397e-05	0	0.000119668	False	GIP; gastric inhibitory
ILMN_2091412	6.80075e-08	0.000318579	5.46212e-05	0.000169333	0	0.00118831	False	FLT3LG; fms related receptor tyrosine kinase 3		1.25021e-09
ILMN_1658575	6.79921e-08	0.000318507	1.35216e-05	4.47278e-05	0	0.000493387	False	GALNT5; polypeptide N-acetylgalactosaminyltransferase
ILMN_1793659	6.76032e-08	0.000316686	1.85041e-06	5.56822e-06	0	8.8669e-05	False	TUBA8; tubulin alpha
ILMN_1670801	6.7453e-08	0.000315982	6.59333e-05	0.000190144	0	0.00191925	False	MTR; 5-methyltetrahydrofolate-homocysteine
ILMN_1760431	6.73444e-08	0.000315473	7.1376e-06	1.89776e-05	0	0.000175248	False	GABRR1; gamma-aminobutyric acid type A receptor subunit
ILMN_1773963	6.73143e-08	0.000315332	1.04496e-06	2.52055e-06	0	2.40406e-05	False	GNA15; G protein subunit alpha
ILMN_1813573	6.72401e-08	0.000314985	8.83279e-06	2.64634e-05	0	0.000295245	False	SETD1B; SET domain containing 1B
ILMN_1677505	6.70437e-08	0.000314064	2.92482e-06	1.02379e-05	0	9.63697e-05	False	CCL21; C-C motif chemokine ligand
ILMN_1769508	6.68689e-08	0.000313245	1.05342e-05	2.63687e-05	0	0.000237702	False	PIGX; phosphatidylinositol glycan anchor biosynthesis class
ILMN_1689725	6.68642e-08	0.000313224	0.00359574	0.00647919	0	0.0263265	False	RPLP1; ribosomal protein lateral stalk subunit
ILMN_1721316	6.6839e-08	0.000313106	8.3053e-05	0.000201137	0	0.00217183	False	TNFRSF10A; TNF receptor superfamily member		0.000348279
ILMN_1754053	6.68021e-08	0.000312933	1.38824e-05	5.29237e-05	0	0.000492508	False	SLC34A3; solute carrier family 34 member
ILMN_1700703	6.64685e-08	0.00031137	3.03029e-05	8.35051e-05	0	0.000916139	False	GADL1; glutamate decarboxylase like
ILMN_1811014	6.64212e-08	0.000311148	6.55959e-06	2.73932e-05	0	0.000262421	False	PGR; progesterone
ILMN_1662198	6.60196e-08	0.000309267	2.7563e-05	0.000103943	0	0.000938449	False	RANGAP1; Ran GTPase activating protein
ILMN_2258543	6.59406e-08	0.000308897	5.70049e-06	1.12224e-05	0	8.0511e-05	False	PRDM2; PR/SET domain
ILMN_1785324	6.58174e-08	0.00030832	1.17317e-05	4.10702e-05	0	0.00045489	False	MTHFD1; methylenetetrahydrofolate dehydrogenase
ILMN_2129572	6.55265e-08	0.000306957	7.27872e-07	1.42513e-06	0	1.67128e-05	False	F3; coagulation factor III
ILMN_1692107	6.55244e-08	0.000306947	4.52797e-06	1.05485e-05	0	9.98258e-05	False	KMT5B; lysine methyltransferase		0.0139204
ILMN_2383097	6.54992e-08	0.000306829	0.00183673	0.00303462	0	0.0150994	False	RPL17; ribosomal protein		0.0431417
ILMN_1686645	6.48804e-08	0.000303931	1.29324e-05	3.0463e-05	0	0.000243313	False	UTP14C; UTP14C small subunit processome
ILMN_1690664	6.47362e-08	0.000303255	2.2742e-06	1.00436e-05	0	9.8099e-05	False	P2RY2; purinergic receptor		3.42843e-06
ILMN_1778226	6.4554e-08	0.000302402	1.47655e-05	5.56042e-05	0	0.000642037	False	EXTL3; exostosin like glycosyltransferase
ILMN_2412294	6.44024e-08	0.000301691	5.47505e-06	1.40391e-05	0	0.000119048	False	GNB5; G protein subunit beta
ILMN_2296290	6.41014e-08	0.000300282	1.90891e-05	6.51848e-05	0	0.000790381	False	ATG9A; autophagy related
ILMN_1794875	6.39322e-08	0.000299489	1.34161e-05	3.70013e-05	0	0.000377498	False	GPAT3; glycerol-3-phosphate acyltransferase
ILMN_2272270	6.39176e-08	0.00029942	9.11937e-06	3.47684e-05	0	0.000815977	False	COL4A3; collagen type IV alpha 3
ILMN_1814966	6.38039e-08	0.000298888	3.56754e-06	1.25937e-05	0	0.000103465	False	PIAS3; protein inhibitor of activated STAT		0.000816392
ILMN_1674650	6.37879e-08	0.000298813	3.65677e-05	0.000138206	0	0.00168099	False	NMRK1; nicotinamide riboside kinase
ILMN_1794612	6.37702e-08	0.00029873	3.30915e-06	9.55228e-06	0	7.99258e-05	False	UBA7; ubiquitin like modifier activating enzyme
ILMN_1753498	6.34713e-08	0.000297329	7.3639e-06	1.97667e-05	0	0.00018695	False	COASY; Coenzyme A
ILMN_1673457	6.34387e-08	0.000297177	2.45539e-05	6.19866e-05	0	0.000491338	False	MECR; mitochondrial trans-2-enoyl-CoA
ILMN_1747586	6.34192e-08	0.000297086	1.23438e-05	3.19392e-05	0	0.000287778	False	TG;
ILMN_1651310	6.33652e-08	0.000296833	1.26842e-06	2.95736e-06	0	2.10451e-05	False	AFDN; afadin
ILMN_1713462	6.33414e-08	0.000296721	8.14257e-07	1.73145e-06	0	3.1811e-05	False	AQP8; aquaporin
ILMN_1706652	6.32792e-08	0.00029643	4.48461e-05	0.000166426	0	0.00178855	False	OGG1; 8-oxoguanine DNA		0.0184551
ILMN_1693481	6.31611e-08	0.000295877	2.45827e-06	4.31636e-06	0	2.97653e-05	False	ATP2B3; ATPase plasma membrane Ca2+ transporting
ILMN_1752728	6.28014e-08	0.000294191	5.58004e-05	0.000213104	0	0.00227065	False	FUCA1; alpha-L-fucosidase		0.00186528
ILMN_1664369	6.27808e-08	0.000294095	3.46308e-05	9.94713e-05	0	0.00106991	False	DHTKD1; dehydrogenase E1 and transketolase domain containing
ILMN_2341229	6.2672e-08	0.000293586	6.07376e-06	1.562e-05	0	0.000141942	False	CD34; CD34
ILMN_1734773	6.2398e-08	0.000292302	1.15517e-05	6.15038e-05	0	0.00134607	False	PRSS1; serine protease
ILMN_2325347	6.22427e-08	0.000291574	2.02133e-05	5.53458e-05	0	0.000545235	False	B3GALNT1; beta-1
ILMN_2330948	6.22212e-08	0.000291474	6.54298e-07	1.11851e-06	0	1.12304e-05	False	ARF1; ADP ribosylation factor
ILMN_2339655	6.2171e-08	0.000291239	7.0384e-06	1.72623e-05	0	0.000135302	False	MAPK7; mitogen-activated protein kinase		0.00599904
ILMN_1668726	6.21615e-08	0.000291194	1.17785e-06	2.97999e-06	0	3.49358e-05	False	NFYB; nuclear transcription factor Y subunit
ILMN_1703188	6.19992e-08	0.000290434	0.000108282	0.000329525	0	0.00171826	False	FGG; fibrinogen gamma
ILMN_1656546	6.19898e-08	0.00029039	4.32092e-06	1.32243e-05	0	0.000143573	False	ARHGEF11; Rho guanine nucleotide exchange factor
ILMN_1724533	6.17662e-08	0.000289342	7.01437e-06	1.80493e-05	0	0.000297557	False	LY96; lymphocyte antigen
ILMN_2323848	6.16548e-08	0.00028882	7.14455e-07	1.53882e-06	0	1.48726e-05	False	PARD6A; par-6 family cell polarity regulator
ILMN_2165369	6.14845e-08	0.000288023	7.23547e-05	0.000369746	0	0.00368844	False	H4C2; H4 clustered histone
ILMN_1684168	6.14075e-08	0.000287662	5.7929e-06	1.4971e-05	0	0.000135202	False	GSTZ1; glutathione S-transferase zeta
ILMN_1813270	6.12677e-08	0.000287007	6.75858e-05	0.000195762	0	0.00137257	False	ELF5; E74 like ETS transcription factor
ILMN_1762231	6.12605e-08	0.000286973	9.04106e-05	0.000216239	0	0.00153242	False	ZEB1; zinc finger E-box binding homeobox
ILMN_1751576	6.12332e-08	0.000286846	1.2045e-05	3.70842e-05	0	0.000331582	False	TEK; TEK receptor tyrosine
ILMN_1776515	6.09651e-08	0.00028559	2.25491e-05	9.46981e-05	0	0.00120202	False	MPPE1; metallophosphoesterase
ILMN_1807042	6.06555e-08	0.000284139	4.00349e-05	0.000158199	0	0.00138699	False	MARCKS; myristoylated alanine rich protein kinase C		0.000322578
ILMN_1750312	6.0528e-08	0.000283542	1.45114e-06	3.28058e-06	0	4.80431e-05	False	SLC51B; SLC51 subunit
ILMN_1810418	6.0191e-08	0.000281963	1.66406e-05	5.71153e-05	0	0.000785679	False	LBR; lamin B
ILMN_1722680	6.00947e-08	0.000281512	2.24264e-05	5.7e-05	0	0.000730288	False	DSEL; dermatan sulfate epimerase
ILMN_1710027	5.99944e-08	0.000281042	5.61838e-06	1.64603e-05	0	0.000135217	False	PNMT; phenylethanolamine
ILMN_2395389	5.98959e-08	0.000280581	9.66041e-06	3.99275e-05	0	0.000400763	False	PSMC4; proteasome 26S subunit
ILMN_1764873	5.98e-08	0.000280131	9.3335e-06	3.3972e-05	0	0.000240713	False	ELAVL1; ELAV like RNA binding protein
ILMN_1711986	5.97532e-08	0.000279912	4.45835e-05	9.84986e-05	0	0.000958605	False	MAP1LC3A; microtubule associated protein 1 light chain 3		8.73481e-07
ILMN_1684746	5.96548e-08	0.000279451	6.26555e-06	1.42942e-05	0	0.000121519	False	IPO11; importin
ILMN_1696394	5.96121e-08	0.000279251	0.000160172	0.000492943	0	0.00416434	False	IL6R; interleukin 6
ILMN_1795166	5.96105e-08	0.000279244	1.31788e-06	2.26253e-06	0	1.48289e-05	False	PTH1R; parathyroid hormone 1
ILMN_2231928	5.95319e-08	0.000278876	0.000532229	0.00186242	0	0.0107908	False	MX2; MX dynamin like GTPase
ILMN_1796336	5.9298e-08	0.00027778	1.84584e-05	8.18764e-05	0	0.000751551	False	MAP1S; microtubule associated protein
ILMN_1762526	5.91953e-08	0.000277299	1.34244e-06	3.47021e-06	0	3.14502e-05	False	SMC1B; structural maintenance of chromosomes		0.0041291
ILMN_1727626	5.88071e-08	0.00027548	9.24749e-06	2.62785e-05	0	0.00021115	False	KRT39; keratin
ILMN_1795063	5.86995e-08	0.000274976	6.85299e-05	0.000213024	0	0.00248588	False	PTGR3; prostaglandin reductase
ILMN_1770612	5.86019e-08	0.000274519	5.19314e-06	1.11806e-05	0	7.91478e-05	False	KRT15; keratin
ILMN_1683888	5.84559e-08	0.000273835	1.52011e-05	8.48756e-05	0	0.0014256	False	SRP72; signal recognition particle
ILMN_2132458	5.79537e-08	0.000271483	6.57324e-06	2.90658e-05	0	0.000349304	False	CLDN4; claudin
ILMN_1746837	5.77683e-08	0.000270614	8.1822e-05	0.000372215	0	0.00503023	False	UPP1; uridine phosphorylase
ILMN_1674353	5.76135e-08	0.000269889	1.9769e-05	6.88215e-05	0	0.000856496	False	MIOX; myo-inositol
ILMN_1733956	5.76058e-08	0.000269853	1.04125e-05	2.67757e-05	0	0.00023605	False	IARS1; isoleucyl-tRNA synthetase		0.0128205
ILMN_2369286	5.76016e-08	0.000269833	1.72242e-05	5.27436e-05	0	0.000607038	False	NME7; NME/NM23 family member
ILMN_1793523	5.74859e-08	0.000269291	1.46405e-05	4.16889e-05	0	0.000520836	False	GABRQ; gamma-aminobutyric acid type A receptor subunit
ILMN_2105308	5.73578e-08	0.000268691	9.46182e-05	0.00026125	0	0.00179995	False	DPM1; dolichyl-phosphate mannosyltransferase subunit 1
ILMN_1696133	5.73531e-08	0.000268669	3.35551e-05	8.25005e-05	0	0.000975504	False	SELENOI; selenoprotein
ILMN_1732296	5.72425e-08	0.000268151	2.10851e-05	7.14696e-05	0	0.000548413	False	ID3; inhibitor of DNA binding
ILMN_1734748	5.72034e-08	0.000267968	3.47777e-06	1.34482e-05	0	0.000113284	False	LILRA1; leukocyte immunoglobulin like receptor
ILMN_1802248	5.71989e-08	0.000267947	1.31426e-06	5.18309e-06	0	7.23949e-05	False	RNF152; ring finger protein
ILMN_1729314	5.70534e-08	0.000267265	1.78964e-05	6.78414e-05	0	0.000843044	False	PRG2; proteoglycan 2
ILMN_2161971	5.66317e-08	0.00026529	3.41983e-07	5.21374e-07	0	3.07487e-06	False	WIPF3; WAS/WASL interacting protein family member
ILMN_2328977	5.64666e-08	0.000264517	5.04551e-06	1.88164e-05	0	0.000168264	False	DNMT3B; DNA methyltransferase 3
ILMN_1742798	5.6426e-08	0.000264326	2.38989e-06	8.18668e-06	0	0.000101266	False	TRA2B; transformer 2 beta
ILMN_1753322	5.63885e-08	0.000264151	2.62449e-06	5.19706e-06	0	4.20738e-05	False	FGF1; fibroblast growth factor
ILMN_1776848	5.63609e-08	0.000264021	7.65748e-07	1.32789e-06	0	7.48078e-06	False	ZFYVE9; zinc finger FYVE-type containing
ILMN_1753789	5.58941e-08	0.000261834	3.29826e-06	1.21145e-05	0	0.000138475	False	TNN; tenascin
ILMN_1670903	5.58376e-08	0.00026157	8.10766e-05	0.000371422	0	0.00348762	False	NAT2; N-acetyltransferase
ILMN_1799815	5.566e-08	0.000260738	4.82879e-05	0.000188593	0	0.00280742	False	XYLT2; xylosyltransferase
ILMN_1802973	5.54975e-08	0.000259977	3.12404e-06	6.66025e-06	0	6.20778e-05	False	ANAPC4; anaphase promoting complex subunit
ILMN_1655740	5.53767e-08	0.000259411	3.64879e-07	7.38995e-07	0	5.11634e-06	False	SNAI2; snail family transcriptional repressor
ILMN_1718018	5.53616e-08	0.00025934	3.54478e-07	5.89682e-07	0	4.70137e-06	False	PFN3; profilin
ILMN_1815261	5.52971e-08	0.000259038	8.24859e-06	3.79783e-05	0	0.000504294	False	PDIA4; protein disulfide isomerase family A member
ILMN_1688614	5.51582e-08	0.000258387	2.92826e-06	9.70901e-06	0	0.000142093	False	GRM5; glutamate metabotropic receptor
ILMN_1810423	5.49104e-08	0.000257226	1.69654e-05	4.39307e-05	0	0.000329505	False	RPP40; ribonuclease P/MRP subunit
ILMN_1750097	5.48916e-08	0.000257138	4.1168e-07	8.87925e-07	0	1.31038e-05	False	CLDN19; claudin
ILMN_1812622	5.45444e-08	0.000255512	2.86731e-05	8.74603e-05	0	0.00102312	False	NEIL1; nei like DNA glycosylase
ILMN_1774800	5.4365e-08	0.000254671	1.52635e-05	3.69131e-05	0	0.000224295	False	POGLUT1; protein O-glucosyltransferase
ILMN_1761994	5.41761e-08	0.000253787	1.63096e-05	5.75884e-05	0	0.000454137	False	SMAD5; SMAD family member		7.85688e-05
ILMN_1772809	5.41557e-08	0.000253691	4.0671e-06	1.52544e-05	0	0.000247512	False	SLC4A1; solute carrier family 4 member 1 (Diego blood
ILMN_1766918	5.38855e-08	0.000252425	6.14443e-06	3.26109e-05	0	0.000767189	False	KCNK5; potassium two pore domain channel subfamily K member
ILMN_1753719	5.34686e-08	0.000250472	4.16955e-06	1.04495e-05	0	0.000103891	False	GTF2A2; general transcription factor IIA subunit
ILMN_1726809	5.3129e-08	0.000248881	3.00303e-05	8.15569e-05	0	0.000772807	False	BHLHE41; basic helix-loop-helix family member
ILMN_1656330	5.30065e-08	0.000248308	2.43523e-06	5.47716e-06	0	3.92208e-05	False	CCKAR; cholecystokinin A
ILMN_1746883	5.28404e-08	0.000247529	8.38145e-06	2.28384e-05	0	0.000202058	False	SAT2; spermidine/spermine N1-acetyltransferase family member
ILMN_1810608	5.26993e-08	0.000246868	5.34922e-05	0.000213267	0	0.00165304	False	PNPT1; polyribonucleotide nucleotidyltransferase
ILMN_1802743	5.26688e-08	0.000246726	6.19214e-06	1.58138e-05	0	0.000129592	False	KMT2D; lysine methyltransferase
ILMN_1661572	5.24206e-08	0.000245563	7.42501e-06	2.93035e-05	0	0.000240963	False	APOBEC3D; apolipoprotein B mRNA editing enzyme catalytic subunit
ILMN_2404657	5.19182e-08	0.000243209	1.27398e-05	4.17384e-05	0	0.000368362	False	ALAD; aminolevulinate
ILMN_1793959	5.17281e-08	0.000242319	6.22974e-06	1.64893e-05	0	0.000121049	False	ADPGK; ADP dependent
ILMN_1753207	5.1703e-08	0.000242201	2.71576e-06	6.42897e-06	0	7.08563e-05	False	FZR1; fizzy and cell division cycle 20 related
ILMN_2109156	5.15679e-08	0.000241568	3.61314e-07	6.49125e-07	0	5.16875e-06	False	RANBP1; RAN binding protein
ILMN_1748283	5.15395e-08	0.000241435	0.00010129	0.000300864	0	0.00204953	False	PIM2; Pim-2 proto-oncogene		5.54448e-06
ILMN_1651385	5.15065e-08	0.000241281	2.14269e-05	0.000103567	0	0.00113915	False	MFN2; mitofusin
ILMN_1772787	5.13608e-08	0.000240598	1.48261e-06	5.2824e-06	0	4.66782e-05	False	KIR2DS4; killer cell immunoglobulin like receptor
ILMN_1720243	5.12767e-08	0.000240204	5.12403e-06	1.22289e-05	0	9.18977e-05	False	IL25; interleukin
ILMN_1752481	5.11625e-08	0.000239669	2.79325e-06	8.73178e-06	0	7.03625e-05	False	COX6A2; cytochrome c oxidase subunit
ILMN_1752582	5.11435e-08	0.00023958	6.76302e-06	1.29219e-05	0	8.84273e-05	False	RAB5B; RAB5B
ILMN_1771051	5.10506e-08	0.000239145	0.000406535	0.00068128	0	0.00443925	False	RPL29; ribosomal protein
ILMN_1747629	5.10051e-08	0.000238932	2.27462e-06	5.31405e-06	0	4.19078e-05	False	KCNMB3; potassium calcium-activated channel subfamily M regulatory beta subunit
ILMN_1730032	5.08867e-08	0.000238377	8.00729e-06	2.50972e-05	0	0.0004227	False	BOK; BCL2 family apoptosis regulator
ILMN_1686259	5.05289e-08	0.000236701	2.47501e-06	5.78818e-06	0	5.10843e-05	False	PRODH2; proline dehydrogenase
ILMN_1680874	5.04802e-08	0.000236473	8.74729e-06	3.07913e-05	0	0.00027258	False	TUBB2B; tubulin beta 2B class
ILMN_1798992	5.0402e-08	0.000236107	4.28437e-06	1.21208e-05	0	0.000104121	False	MYL3; myosin light chain
ILMN_2145050	5.02509e-08	0.000235399	8.04762e-06	1.68074e-05	0	0.000106995	False	POM121; POM121 transmembrane
ILMN_1705985	5.02396e-08	0.000235346	2.87744e-05	8.92428e-05	0	0.00086977	False	PIGA; phosphatidylinositol glycan anchor biosynthesis class
ILMN_1741566	4.99164e-08	0.000233832	1.85986e-06	5.51321e-06	0	6.44258e-05	False	BMP7; bone morphogenetic protein
ILMN_1811301	4.98929e-08	0.000233722	1.06342e-05	4.12176e-05	0	0.000695384	False	INPP5E; inositol polyphosphate-5-phosphatase
ILMN_1729180	4.98785e-08	0.000233655	9.99732e-05	0.000310008	0	0.00400789	False	GATM; glycine
ILMN_1700042	4.98535e-08	0.000233537	9.30451e-07	2.2357e-06	0	1.87507e-05	False	TLN2; talin
ILMN_1762899	4.97992e-08	0.000233283	2.77196e-05	9.2017e-05	0	0.00103785	False	EGR1; early growth response		0.000324546
ILMN_2070003	4.97862e-08	0.000233222	2.83373e-05	8.47337e-05	0	0.000661631	False	SLC18A2; solute carrier family 18 member
ILMN_1732066	4.97718e-08	0.000233155	3.77691e-06	9.47934e-06	0	0.000115226	False	CKMT1A; creatine kinase
ILMN_1678054	4.95864e-08	0.000232286	0.000434134	0.00181801	0	0.012669	False	TRIM21; tripartite motif containing		1.41514e-05
ILMN_1682459	4.95372e-08	0.000232056	4.01563e-06	1.5075e-05	0	0.000153696	False	TUBB4A; tubulin beta 4A class		0.0338724
ILMN_1781479	4.94885e-08	0.000231827	8.15864e-06	2.39026e-05	0	0.000262558	False	SUV39H1; SUV39H1 histone lysine
ILMN_1694012	4.93987e-08	0.000231407	9.9119e-05	0.000488471	0	0.00400284	False	NME2; NME/NM23 nucleoside diphosphate kinase
ILMN_1791726	4.91132e-08	0.00023007	4.79478e-06	1.69287e-05	0	0.000167475	False	TUBB3; tubulin beta 3 class
ILMN_1803180	4.90136e-08	0.000229603	5.17918e-06	9.65441e-06	0	6.14385e-05	False	PRDX6; peroxiredoxin
ILMN_1684724	4.86237e-08	0.000227777	1.11552e-05	3.66423e-05	0	0.000276402	False	CR2; complement C3d receptor
ILMN_1743199	4.83397e-08	0.000226446	1.08921e-06	2.03033e-06	0	1.35213e-05	False	EGR2; early growth response
ILMN_2079655	4.83276e-08	0.000226389	2.42775e-05	7.63584e-05	0	0.000591631	False	KLRB1; killer cell lectin like receptor
ILMN_1661733	4.82945e-08	0.000226234	3.71232e-05	8.22377e-05	0	0.000637578	False	FOLR1; folate receptor
ILMN_1699576	4.79943e-08	0.000224828	2.19712e-06	4.19618e-06	0	3.98039e-05	False	CDON; cell adhesion associated
ILMN_1789639	4.77815e-08	0.000223831	9.93436e-07	2.82473e-06	0	2.32166e-05	False	FMOD;
ILMN_1709479	4.76859e-08	0.000223383	1.30287e-05	3.76479e-05	0	0.000369169	False	YAP1; Yes1 associated transcriptional
ILMN_1772951	4.73946e-08	0.000222019	5.39856e-06	1.51677e-05	0	0.00014227	False	ST6GALNAC1; ST6 N-acetylgalactosaminide alpha-2
ILMN_1801658	4.73798e-08	0.00022195	4.21328e-06	1.00493e-05	0	6.2858e-05	False	BMPR1B; bone morphogenetic protein receptor type
ILMN_1726906	4.72153e-08	0.000221179	1.4164e-05	6.79377e-05	0	0.000706201	False	AKT1S1; AKT1 substrate
ILMN_1665257	4.71225e-08	0.000220744	6.53408e-06	2.15267e-05	0	0.000177799	False	RIMS2; regulating synaptic membrane exocytosis
ILMN_2347693	4.71127e-08	0.000220698	1.03424e-05	2.72439e-05	0	0.000189409	False	NCOA3; nuclear receptor coactivator
ILMN_2147471	4.70109e-08	0.000220221	1.49248e-05	5.614e-05	0	0.000636279	False	PI4K2B; phosphatidylinositol 4-kinase type 2		0.0211742
ILMN_1685714	4.68666e-08	0.000219545	3.48019e-06	1.05726e-05	0	7.02083e-05	False	INHBB; inhibin subunit beta
ILMN_1767135	4.66169e-08	0.000218376	9.75287e-05	0.000238706	0	0.00204092	False	SOS1; SOS Ras/Rac guanine nucleotide exchange factor
ILMN_2214117	4.64454e-08	0.000217572	2.39738e-05	6.93254e-05	0	0.000578182	False	NDST4; N-deacetylase and N-sulfotransferase
ILMN_2129161	4.63699e-08	0.000217219	1.20668e-06	3.15623e-06	0	2.61006e-05	False	LRRC32; leucine rich repeat containing
ILMN_1684054	4.63589e-08	0.000217167	3.77346e-06	1.2666e-05	0	0.000111661	False	ASAH1; N-acylsphingosine amidohydrolase
ILMN_1752478	4.60469e-08	0.000215706	2.71266e-05	7.3039e-05	0	0.000548851	False	DHRS3; dehydrogenase/reductase
ILMN_1696432	4.56318e-08	0.000213761	1.57301e-05	4.86401e-05	0	0.000639565	False	IDH1; isocitrate dehydrogenase (NADP(+))		0.00851794
ILMN_1792733	4.5572e-08	0.000213481	5.98925e-06	1.15122e-05	0	8.35031e-05	False	FOXA3; forkhead box
ILMN_2113606	4.5498e-08	0.000213134	3.04399e-06	1.10366e-05	0	0.000150028	False	CCL27; C-C motif chemokine ligand
ILMN_1740555	4.54967e-08	0.000213128	1.65048e-06	4.46838e-06	0	3.62814e-05	False	SNAP25; synaptosome associated protein
ILMN_2188374	4.53553e-08	0.000212466	2.92929e-05	9.24392e-05	0	0.000665225	False	XPOT; exportin for
ILMN_1766499	4.53552e-08	0.000212465	1.23755e-06	3.02401e-06	0	2.17287e-05	False	HSPA2; heat shock protein family A (Hsp70) member
ILMN_1699354	4.53115e-08	0.00021226	4.63035e-07	9.02789e-07	0	8.27582e-06	False	EPHA2; EPH receptor
ILMN_1723686	4.49475e-08	0.000210556	2.38823e-06	6.07701e-06	0	4.10501e-05	False	GUCY2F; guanylate cyclase 2F
ILMN_1710606	4.49375e-08	0.000210508	0.000201239	0.000565518	0	0.00333567	False	C8A; complement C8 alpha
ILMN_1654566	4.48733e-08	0.000210208	4.30099e-06	9.89041e-06	0	7.27496e-05	False	HSPA1L; heat shock protein family A (Hsp70) member 1
ILMN_1809813	4.48612e-08	0.000210151	5.97495e-07	1.05796e-06	0	9.16106e-06	False	PGF; placental growth
ILMN_1685834	4.48387e-08	0.000210046	1.28232e-06	3.86386e-06	0	3.08455e-05	False	AMPH;
ILMN_1670343	4.48306e-08	0.000210008	7.1368e-07	1.45334e-06	0	9.10461e-06	False	MAGI1; membrane associated guanylate kinase
ILMN_1651404	4.48115e-08	0.000209918	1.00717e-06	2.27436e-06	0	1.8285e-05	False	LILRA6; leukocyte immunoglobulin like receptor
ILMN_1725666	4.45678e-08	0.000208777	7.82202e-06	1.80699e-05	0	0.000172474	False	GTF2H3; general transcription factor IIH subunit
ILMN_1663873	4.4544e-08	0.000208665	1.97163e-05	6.72004e-05	0	0.000719908	False	MMP13; matrix metallopeptidase
ILMN_1694596	4.44924e-08	0.000208423	1.43824e-05	6.36405e-05	0	0.00113269	False	FAR2; fatty acyl-CoA reductase
ILMN_1667087	4.42741e-08	0.000207401	4.23424e-06	1.20067e-05	0	0.000109965	False	ACSM5; acyl-CoA synthetase medium chain family member
ILMN_1701009	4.42289e-08	0.000207189	5.81e-06	2.51297e-05	0	0.000272047	False	EFNA2; ephrin
ILMN_2234758	4.42153e-08	0.000207125	8.37461e-05	0.000441538	0	0.00566672	False	SRP14; signal recognition particle		0.00170968
ILMN_1674049	4.41564e-08	0.00020685	1.12526e-05	3.37386e-05	0	0.000265454	False	TEAD1; TEA domain transcription factor
ILMN_1767233	4.41089e-08	0.000206627	6.72772e-06	2.6827e-05	0	0.000401722	False	EDA2R; ectodysplasin A2
ILMN_1693431	4.41017e-08	0.000206593	1.20416e-06	2.92136e-06	0	2.37924e-05	False	LACC1; laccase domain containing
ILMN_2143685	4.40875e-08	0.000206527	6.39952e-07	1.47482e-06	0	1.62756e-05	False	CLDN7; claudin
ILMN_1754592	4.40682e-08	0.000206436	1.98453e-06	6.81331e-06	0	8.51531e-05	False	EDARADD; EDAR associated via death
ILMN_1812312	4.38987e-08	0.000205643	7.57036e-07	1.76405e-06	0	1.72689e-05	False	NDUFS4; NADH:ubiquinone oxidoreductase subunit		6.1693e-06
ILMN_1735180	4.3788e-08	0.000205124	0.000139025	0.000380439	0	0.00313154	False	NCSTN;
ILMN_1721910	4.37788e-08	0.000205081	3.52268e-07	9.99273e-07	0	1.12524e-05	False	SEPTIN8; septin
ILMN_1794349	4.37577e-08	0.000204982	1.27057e-05	4.25047e-05	0	0.000285823	False	XYLB;
ILMN_2410771	4.37495e-08	0.000204944	2.7123e-06	9.76076e-06	0	0.000104928	False	KEAP1; kelch like ECH associated protein		5.73899e-05
ILMN_1751407	4.34873e-08	0.000203715	1.58788e-06	2.71415e-06	0	1.51379e-05	False	NEDD4; NEDD4 E3 ubiquitin protein
ILMN_1727756	4.33592e-08	0.000203115	6.54246e-06	2.4995e-05	0	0.000407878	False	IDI2; isopentenyl-diphosphate delta isomerase
ILMN_2389013	4.32052e-08	0.000202394	4.09419e-06	9.06905e-06	0	6.88105e-05	False	ADRM1; ADRM1 26S proteasome ubiquitin
ILMN_1694799	4.32045e-08	0.00020239	1.63212e-06	5.14064e-06	0	4.55987e-05	False	PIAS2; protein inhibitor of activated STAT		0.036229
ILMN_2092118	4.28879e-08	0.000200908	7.30061e-05	0.000268256	0	0.0024025	False	FPR1; formyl peptide receptor
ILMN_1756352	4.28108e-08	0.000200546	7.39622e-07	2.24824e-06	0	4.45316e-05	False	LAMTOR2; late endosomal/lysosomal adaptor		0.00354904
ILMN_1660847	4.27136e-08	0.000200091	3.72014e-05	7.76499e-05	0	0.000824177	False	PFKFB3; 6-phosphofructo-2-kinase/fructose-2		0.0312104
ILMN_1695745	4.26065e-08	0.000199589	1.94753e-06	5.03267e-06	0	6.32906e-05	False	DISP1; dispatched RND transporter family member		0.0164204
ILMN_2358718	4.24985e-08	0.000199083	3.71451e-07	7.63133e-07	0	5.73942e-06	False	CHRM2; cholinergic receptor muscarinic
ILMN_2218277	4.24657e-08	0.00019893	0.00209509	0.00403016	0	0.0165714	False	RPS2; ribosomal protein
ILMN_2383124	4.24594e-08	0.0001989	6.71953e-06	1.93924e-05	0	0.000168907	False	CYP2D6; cytochrome P450 family 2 subfamily D member
ILMN_1681882	4.22411e-08	0.000197877	1.92844e-05	5.79368e-05	0	0.000517289	False	CETP; cholesteryl ester transfer
ILMN_2381655	4.21436e-08	0.000197421	1.16923e-06	6.0381e-06	0	0.00011615	False	EDA; ectodysplasin
ILMN_1681757	4.2007e-08	0.000196781	3.76716e-06	1.13083e-05	0	9.73743e-05	False	RIMKLB; ribosomal modification protein rimK like family member
ILMN_1809859	4.19218e-08	0.000196381	4.45166e-05	0.000168732	0	0.00133515	False	PCGF2; polycomb group ring finger
ILMN_1666280	4.16704e-08	0.000195204	7.78743e-07	1.95707e-06	0	1.40331e-05	False	COX11; cytochrome c oxidase copper chaperone
ILMN_1723035	4.16249e-08	0.000194991	5.36059e-05	0.000133851	0	0.00124173	False	OLR1; oxidized low density lipoprotein receptor		3.2053e-11
ILMN_1782635	4.16047e-08	0.000194896	2.26128e-05	4.36229e-05	0	0.000224288	False	YARS2; tyrosyl-tRNA synthetase
ILMN_2395474	4.14253e-08	0.000194056	4.6467e-06	1.51921e-05	0	0.000166755	False	REV1; REV1 DNA directed
ILMN_1689156	4.13758e-08	0.000193824	1.00239e-05	3.25912e-05	0	0.00034556	False	MMAB; metabolism of cobalamin associated
ILMN_1750234	4.13542e-08	0.000193723	2.84855e-06	5.81928e-06	0	4.99223e-05	False	PRSS2; serine protease
ILMN_1665671	4.12577e-08	0.000193271	1.51847e-05	5.24865e-05	0	0.000444918	False	EPO;
ILMN_2393968	4.1233e-08	0.000193155	8.34537e-06	3.06051e-05	0	0.000292978	False	SYNJ1; synaptojanin
ILMN_1707077	4.11573e-08	0.0001928	2.03042e-05	5.92467e-05	0	0.000484076	False	SORT1; sortilin
ILMN_1778401	4.09896e-08	0.000192015	0.000223566	0.000566106	0	0.00602713	False	HLA-B; major histocompatibility complex
ILMN_2319994	4.09262e-08	0.000191718	0.00288023	0.00478106	0	0.0205848	False	RPL3; ribosomal protein
ILMN_2280548	4.08223e-08	0.000191231	1.23955e-06	2.74407e-06	0	1.70183e-05	False	FYB1; FYN binding protein
ILMN_1685343	4.06743e-08	0.000190538	1.84104e-05	5.64339e-05	0	0.000375034	False	NUP58; nucleoporin
ILMN_1726387	4.06729e-08	0.000190531	1.32259e-06	2.29274e-06	0	1.55943e-05	False	NF1; neurofibromin
ILMN_1748546	4.06608e-08	0.000190474	1.60896e-06	4.86044e-06	0	4.18438e-05	False	SEPTIN2; septin		1.25043e-07
ILMN_2403006	4.06339e-08	0.000190349	7.85042e-06	2.89162e-05	0	0.000265346	False	TJP1; tight junction protein
ILMN_1750549	4.06316e-08	0.000190337	1.67192e-05	6.18669e-05	0	0.000640697	False	PI4K2A; phosphatidylinositol 4-kinase type 2
ILMN_1787988	4.06279e-08	0.00019032	1.27279e-05	4.79476e-05	0	0.000419204	False	UBE2D1; ubiquitin conjugating enzyme E2
ILMN_1666493	4.0623e-08	0.000190297	1.67063e-05	6.57199e-05	0	0.000942268	False	CCR10; C-C motif chemokine receptor
ILMN_2058512	4.0497e-08	0.000189707	9.38125e-06	3.2262e-05	0	0.000414644	False	PSMA2; proteasome 20S subunit alpha		0.0180715
ILMN_1773006	4.04802e-08	0.000189629	1.37785e-05	2.74829e-05	0	0.000213292	False	FABP4; fatty acid binding protein
ILMN_1691173	4.04546e-08	0.000189508	1.19375e-05	4.25463e-05	0	0.000564103	False	ATG4B; autophagy related 4B cysteine
ILMN_2215639	4.03389e-08	0.000188966	5.26361e-06	2.14483e-05	0	0.000255917	False	TUBA3D; tubulin alpha
ILMN_1796712	4.03275e-08	0.000188913	1.55562e-07	2.36545e-07	0	1.56473e-06	False	S100A10; S100 calcium binding protein
ILMN_1662524	4.03186e-08	0.000188872	2.97191e-05	9.40037e-05	0	0.000707777	False	CXCR1; C-X-C motif chemokine receptor		0.00177859
ILMN_1669303	4.01334e-08	0.000188004	1.87797e-05	7.78895e-05	0	0.000689985	False	YAF2; YY1 associated factor
ILMN_1697827	4.00475e-08	0.000187601	6.2407e-06	2.89545e-05	0	0.000546114	False	ATP2A3; ATPase sarcoplasmic/endoplasmic reticulum Ca2+ transporting
ILMN_1749892	3.99819e-08	0.000187294	7.64259e-05	0.00030425	0	0.00344131	False	EGLN1; egl-9 family hypoxia inducible factor		1.64157e-06
ILMN_1788942	3.99282e-08	0.000187043	9.9906e-05	0.000276788	0	0.00184322	False	GGT6; gamma-glutamyltransferase
ILMN_1659230	3.97629e-08	0.000186268	8.90886e-06	2.55698e-05	0	0.000229479	False	KRT35; keratin
ILMN_1730101	3.97242e-08	0.000186087	1.92565e-05	4.71888e-05	0	0.000345461	False	GSPT2; G1 to S phase transition
ILMN_2127298	3.9707e-08	0.000186006	1.09807e-06	2.96471e-06	0	3.91085e-05	False	F2RL3; F2R like thrombin or trypsin receptor
ILMN_1669753	3.96735e-08	0.00018585	4.26837e-06	1.06343e-05	0	6.25444e-05	False	PDIA3; protein disulfide isomerase family A member
ILMN_1710752	3.95098e-08	0.000185083	9.82475e-05	0.000253798	0	0.00326297	False	NAPRT; nicotinate
ILMN_1768958	3.94866e-08	0.000184974	8.29872e-06	2.02555e-05	0	0.000187487	False	RASGRP1; RAS guanyl releasing protein
ILMN_1713995	3.94351e-08	0.000184733	1.82746e-06	6.64605e-06	0	0.000104898	False	SCNN1A; sodium channel epithelial 1 subunit
ILMN_1703946	3.94022e-08	0.000184578	6.79718e-07	1.83661e-06	0	1.6886e-05	False	ADORA2B; adenosine A2b
ILMN_1727080	3.93718e-08	0.000184436	1.98471e-07	3.12869e-07	0	1.82556e-06	False	MYO6; myosin
ILMN_1811718	3.93429e-08	0.000184301	2.42979e-06	6.90127e-06	0	5.48413e-05	False	INPP5F; inositol polyphosphate-5-phosphatase
ILMN_1783448	3.90374e-08	0.00018287	2.29057e-06	5.81113e-06	0	4.51859e-05	False	DYNC1LI2; dynein cytoplasmic 1 light intermediate chain		0.0469412
ILMN_1685616	3.88663e-08	0.000182068	3.30611e-06	1.54184e-05	0	0.000148928	False	EFNA5; ephrin
ILMN_2154157	3.8861e-08	0.000182043	4.52421e-07	7.54071e-07	0	4.52469e-06	False	CHRNA3; cholinergic receptor nicotinic alpha 3
ILMN_1681857	3.88363e-08	0.000181928	8.89061e-07	2.21293e-06	0	1.71671e-05	False	MYL7; myosin light chain
ILMN_1728923	3.88182e-08	0.000181843	7.76806e-07	1.71513e-06	0	2.00859e-05	False	F2RL2; coagulation factor II thrombin receptor like
ILMN_1715680	3.88132e-08	0.000181819	1.43491e-05	3.46928e-05	0	0.000331436	False	NEIL2; nei like DNA glycosylase
ILMN_1782955	3.8543e-08	0.000180554	3.20447e-06	1.0651e-05	0	9.50202e-05	False	PDE10A; phosphodiesterase
ILMN_1703471	3.83175e-08	0.000179497	9.24056e-07	2.12876e-06	0	2.01079e-05	False	ATF6; activating transcription factor
ILMN_1701386	3.79247e-08	0.000177658	2.55344e-05	7.84943e-05	0	0.000497425	False	STRADB; STE20 related adaptor
ILMN_2050109	3.79183e-08	0.000177627	2.06572e-05	5.48027e-05	0	0.00075903	False	GABARAP; GABA type A receptor-associated
ILMN_1710512	3.78073e-08	0.000177108	4.34714e-07	1.16493e-06	0	1.10862e-05	False	PFN2; profilin
ILMN_1702305	3.77294e-08	0.000176742	1.29681e-05	3.92375e-05	0	0.000401106	False	NCAM1; neural cell adhesion molecule
ILMN_2336728	3.77227e-08	0.000176711	4.54686e-07	1.08617e-06	0	8.46764e-06	False	DLG3; discs large MAGUK scaffold protein
ILMN_1665035	3.76671e-08	0.000176451	8.9476e-06	2.5203e-05	0	0.000264463	False	KRT14; keratin
ILMN_1755321	3.76414e-08	0.00017633	1.05391e-05	2.55554e-05	0	0.000171824	False	AAAS; aladin WD repeat
ILMN_1801077	3.76305e-08	0.000176279	1.71141e-05	3.42072e-05	0	0.000279071	False	PLIN2; perilipin
ILMN_1781996	3.73738e-08	0.000175076	2.42445e-05	0.000106853	0	0.00123429	False	NUDT16; nudix hydrolase		0.000307355
ILMN_1675386	3.70328e-08	0.000173479	0.000159354	0.000745699	0	0.00795657	False	CES1; carboxylesterase		1.03097e-05
ILMN_2367694	3.70241e-08	0.000173438	6.77811e-07	1.9375e-06	0	1.47448e-05	False	HJV; hemojuvelin BMP
ILMN_1739749	3.69941e-08	0.000173298	5.96409e-05	0.000165886	0	0.00147769	False	B3GALT6; beta-1
ILMN_1670609	3.6971e-08	0.00017319	5.24384e-06	1.75469e-05	0	0.000228449	False	ATOX1; antioxidant 1 copper
ILMN_1681437	3.67654e-08	0.000172227	1.58392e-05	5.42614e-05	0	0.000557226	False	DCXR; dicarbonyl and L-xylulose
ILMN_1717278	3.67229e-08	0.000172027	3.11776e-07	6.3516e-07	0	4.4613e-06	False	RLN3; relaxin
ILMN_1710590	3.66912e-08	0.000171879	5.71221e-05	0.000155026	0	0.00143745	False	PLA2G2E; phospholipase A2 group
ILMN_1780769	3.66749e-08	0.000171803	6.27633e-06	2.5807e-05	0	0.000358268	False	TUBB4B; tubulin beta 4B class
ILMN_2221014	3.63383e-08	0.000170226	9.05535e-06	4.44769e-05	0	0.000499107	False	BAG4; BAG cochaperone
ILMN_1810752	3.62693e-08	0.000169903	7.73012e-07	2.35933e-06	0	2.72065e-05	False	C4BPA; complement component 4 binding protein
ILMN_1739576	3.61498e-08	0.000169343	9.61518e-06	3.80356e-05	0	0.000562741	False	CYB5R2; cytochrome b5 reductase
ILMN_1774087	3.61145e-08	0.000169177	1.23006e-05	4.80768e-05	0	0.00062232	False	CCL28; C-C motif chemokine ligand
ILMN_1793888	3.60568e-08	0.000168907	2.37061e-05	4.53006e-05	0	0.000236141	False	SERPINB5; serpin family B member
ILMN_1689445	3.59682e-08	0.000168492	4.89215e-06	1.53397e-05	0	0.000189372	False	POLR2H; RNA polymerase II
ILMN_1694582	3.5965e-08	0.000168477	2.35481e-05	5.24404e-05	0	0.000368838	False	LIG3; DNA ligase
ILMN_1737709	3.57811e-08	0.000167616	0.0004534	0.000891007	0	0.00576784	False	RPL10L; ribosomal protein L10		0.0420457
ILMN_1753745	3.57022e-08	0.000167246	2.52043e-06	6.89698e-06	0	7.74409e-05	False	HDDC2; HD domain containing		0.0159865
ILMN_2312228	3.5571e-08	0.000166631	4.52018e-05	0.000153409	0	0.00123179	False	FUT6; fucosyltransferase
ILMN_1669034	3.55505e-08	0.000166535	2.52479e-06	8.75587e-06	0	8.77496e-05	False	CCL15; C-C motif chemokine ligand
ILMN_2088172	3.55142e-08	0.000166365	9.18285e-06	2.82344e-05	0	0.000283283	False	POLR2B; RNA polymerase II subunit
ILMN_1765518	3.54779e-08	0.000166195	3.13448e-05	9.09049e-05	0	0.00102864	False	RNASEH2C; ribonuclease H2 subunit
ILMN_1796663	3.53657e-08	0.00016567	2.52094e-05	8.02647e-05	0	0.000755184	False	B4GALNT4; beta-1
ILMN_2252495	3.53568e-08	0.000165628	7.88077e-06	2.55652e-05	0	0.000208168	False	UBE2L6; ubiquitin conjugating enzyme E2		0.000157653
ILMN_1696162	3.53546e-08	0.000165618	8.3949e-05	0.000275367	0	0.00394859	False	MME; membrane		0.00473143
ILMN_1719627	3.53121e-08	0.000165419	1.23282e-06	3.04839e-06	0	3.2812e-05	False	SLC27A3; solute carrier family 27 member
ILMN_1697845	3.50328e-08	0.00016411	4.87665e-06	1.31494e-05	0	0.000122054	False	GNRH2; gonadotropin releasing hormone
ILMN_1687785	3.4939e-08	0.000163671	7.58002e-07	1.79294e-06	0	1.61324e-05	False	PPA2; inorganic pyrophosphatase
ILMN_1732035	3.47909e-08	0.000162977	3.87619e-06	9.9693e-06	0	7.85825e-05	False	HPSE2; heparanase 2
ILMN_1676254	3.4689e-08	0.0001625	4.97565e-06	1.82073e-05	0	0.000193927	False	MTMR3; myotubularin related protein
ILMN_2216918	3.46857e-08	0.000162484	9.15485e-06	2.69501e-05	0	0.00035336	False	SHPK;
ILMN_1688022	3.44244e-08	0.00016126	8.50693e-07	1.90353e-06	0	1.25904e-05	False	CST5; cystatin
ILMN_1683575	3.43263e-08	0.000160801	2.31633e-06	7.98061e-06	0	9.11827e-05	False	TMLHE; trimethyllysine hydroxylase
ILMN_1812503	3.42785e-08	0.000160577	2.79031e-06	7.29822e-06	0	6.65922e-05	False	PHKA1; phosphorylase kinase regulatory subunit alpha
ILMN_2238506	3.4222e-08	0.000160312	9.02688e-06	2.39886e-05	0	0.000243804	False	POMT1; protein O-mannosyltransferase
ILMN_1682781	3.41031e-08	0.000159755	6.51825e-06	2.25037e-05	0	0.000288762	False	TEAD2; TEA domain transcription factor
ILMN_2113126	3.39629e-08	0.000159098	6.55525e-05	0.000218625	0	0.00288428	False	RNASE3; ribonuclease A family member		3.47738e-07
ILMN_1700168	3.3895e-08	0.00015878	2.59085e-05	7.22629e-05	0	0.000545409	False	LARS2; leucyl-tRNA synthetase 2
ILMN_1761996	3.38316e-08	0.000158483	1.40808e-06	3.70942e-06	0	2.60361e-05	False	SRSF5; serine and arginine rich splicing factor
ILMN_1736441	3.37661e-08	0.000158176	1.73304e-05	4.6026e-05	0	0.000390947	False	PDXP; pyridoxal
ILMN_1744912	3.37503e-08	0.000158103	7.60764e-07	2.85394e-06	0	3.73006e-05	False	CTTN;
ILMN_2366587	3.36699e-08	0.000157726	1.74893e-06	3.74119e-06	0	3.95831e-05	False	SPDYA; speedy/RINGO cell cycle regulator family member
ILMN_1707236	3.35287e-08	0.000157064	8.59925e-06	2.44278e-05	0	0.00023992	False	HCCS; holocytochrome c		0.0101801
ILMN_1659678	3.33167e-08	0.000156071	5.12755e-06	1.83655e-05	0	0.000158117	False	GABRA2; gamma-aminobutyric acid type A receptor subunit
ILMN_1679698	3.31508e-08	0.000155294	3.29618e-06	8.25156e-06	0	8.13706e-05	False	EXT2; exostosin glycosyltransferase
ILMN_1688633	3.30995e-08	0.000155054	1.66434e-06	5.23094e-06	0	5.45641e-05	False	CLCN2; chloride voltage-gated channel
ILMN_2192032	3.30907e-08	0.000155012	7.13875e-06	4.31838e-05	0	0.00059985	False	SRP19; signal recognition particle
ILMN_1675413	3.30679e-08	0.000154906	1.44052e-06	3.36214e-06	0	3.71544e-05	False	ENPP7; ectonucleotide pyrophosphatase/phosphodiesterase
ILMN_1683112	3.30535e-08	0.000154838	1.46083e-05	5.14727e-05	0	0.000567209	False	FANCC; FA complementation group
ILMN_1748968	3.30338e-08	0.000154746	2.14869e-05	6.06226e-05	0	0.000509818	False	ATG10; autophagy related
ILMN_2075067	3.30043e-08	0.000154608	1.1371e-06	3.28252e-06	0	3.63057e-05	False	DIO3; iodothyronine deiodinase
ILMN_1797796	3.29262e-08	0.000154242	6.26491e-06	3.22252e-05	0	0.00086933	False	AMY1A; amylase alpha
ILMN_1737949	3.27526e-08	0.000153429	6.46682e-06	1.30549e-05	0	0.000106673	False	GALNS; galactosamine
ILMN_2390853	3.26958e-08	0.000153162	4.16802e-05	0.000168782	0	0.00187781	False	CTSH; cathepsin		1.89027e-05
ILMN_2343563	3.26419e-08	0.00015291	1.26783e-06	2.44393e-06	0	1.75398e-05	False	ANAPC11; anaphase promoting complex subunit
ILMN_1769902	3.25556e-08	0.000152506	4.09452e-07	6.81055e-07	0	4.07736e-06	False	HSPBP1; HSPA (Hsp70) binding protein
ILMN_1795495	3.25512e-08	0.000152485	8.30867e-06	2.47927e-05	0	0.000243194	False	ERCC5; ERCC excision repair 5		0.0392505
ILMN_1691127	3.24482e-08	0.000152003	2.18966e-06	7.22107e-06	0	9.97269e-05	False	VTN;
ILMN_1791222	3.24312e-08	0.000151923	0.000125746	0.000568785	0	0.00708467	False	GLYCTK; glycerate		0.0192997
ILMN_2343105	3.20103e-08	0.000149951	1.4535e-05	5.22192e-05	0	0.000662516	False	LIPT1; lipoyltransferase
ILMN_1720771	3.19857e-08	0.000149836	8.55727e-05	0.000252879	0	0.00206461	False	STX11; syntaxin		0.0189518
ILMN_1719039	3.18737e-08	0.000149311	1.12106e-06	3.58963e-06	0	2.44233e-05	False	UBE2G1; ubiquitin conjugating enzyme E2
ILMN_1686831	3.18271e-08	0.000149093	1.96952e-06	6.00578e-06	0	5.65077e-05	False	KIR2DS2; killer cell immunoglobulin like receptor
ILMN_1786335	3.17714e-08	0.000148832	1.27191e-05	5.52722e-05	0	0.000519089	False	DUOX2; dual oxidase
ILMN_1769013	3.17409e-08	0.000148689	7.86913e-06	2.41375e-05	0	0.00025305	False	ASGR1; asialoglycoprotein receptor		0.0165045
ILMN_1652989	3.17268e-08	0.000148623	9.08755e-05	0.000316722	0	0.00247384	False	NUP160; nucleoporin
ILMN_1704321	3.15881e-08	0.000147974	0.000106389	0.000211166	0	0.00183693	False	IL2; interleukin
ILMN_1803408	3.14805e-08	0.00014747	5.45296e-06	1.3203e-05	0	0.000139722	False	KRT18; keratin
ILMN_2278550	3.14208e-08	0.00014719	1.99664e-05	6.07174e-05	0	0.000554326	False	MBOAT1; membrane bound O-acyltransferase domain containing
ILMN_1812473	3.13425e-08	0.000146823	7.29651e-05	0.000181988	0	0.00125291	False	MLLT3; MLLT3 super elongation complex
ILMN_1781097	3.12717e-08	0.000146491	1.22462e-06	2.04739e-06	0	1.37732e-05	False	UBXN4; UBX domain protein
ILMN_2288905	3.12653e-08	0.000146462	1.00418e-06	2.24365e-06	0	1.79237e-05	False	CPEB1; cytoplasmic polyadenylation element binding protein
ILMN_1698189	3.12276e-08	0.000146285	7.26249e-06	2.64954e-05	0	0.000277003	False	AASDHPPT; aminoadipate-semialdehyde dehydrogenase-phosphopantetheinyl
ILMN_1675684	3.11037e-08	0.000145705	3.30889e-06	9.70764e-06	0	8.1455e-05	False	APOBEC3C; apolipoprotein B mRNA editing enzyme catalytic subunit
ILMN_1708391	3.10506e-08	0.000145456	7.78849e-07	1.4557e-06	0	1.35269e-05	False	NR1H4; nuclear receptor subfamily 1 group H member
ILMN_1757384	3.10455e-08	0.000145432	3.39736e-05	9.44443e-05	0	0.000751907	False	RAN; RAN		0.0172899
ILMN_2395236	3.09841e-08	0.000145144	2.20233e-05	4.76266e-05	0	0.00033072	False	CHEK2; checkpoint kinase
ILMN_2105573	3.09117e-08	0.000144805	1.36019e-05	3.84324e-05	0	0.000349053	False	CCL3L3; C-C motif chemokine ligand 3 like
ILMN_1674297	3.09036e-08	0.000144767	5.71903e-05	0.000256659	0	0.00329442	False	HCFC2; host cell factor		5.32014e-05
ILMN_1677827	3.08735e-08	0.000144626	0.000137614	0.000488166	0	0.00539696	False	TLR7; toll like receptor		0.0227381
ILMN_1751571	3.0503e-08	0.000142891	1.70533e-05	4.61513e-05	0	0.000357764	False	RAD23A; RAD23 homolog A
ILMN_1712159	3.01904e-08	0.000141426	7.57695e-07	1.59245e-06	0	1.18932e-05	False	AVPR1A; arginine vasopressin receptor
ILMN_2136455	3.00165e-08	0.000140612	3.2681e-06	7.60318e-06	0	5.31555e-05	False	EOGT; EGF domain specific O-linked N-acetylglucosamine
ILMN_1701914	2.9889e-08	0.000140014	6.62215e-06	1.59284e-05	0	0.000123819	False	CD274; CD274		0.0364454
ILMN_1721093	2.98701e-08	0.000139926	1.21149e-05	4.94664e-05	0	0.000374288	False	TAF10; TATA-box binding protein associated factor
ILMN_1659936	2.97144e-08	0.000139196	1.47805e-06	2.70201e-06	0	1.89796e-05	False	PPP1R15A; protein phosphatase 1 regulatory subunit		1.56964e-10
ILMN_1681304	2.96609e-08	0.000138946	6.23137e-05	0.000209494	0	0.00160232	False	PAN3; poly(A) specific ribonuclease subunit
ILMN_2169383	2.9647e-08	0.000138881	1.26036e-06	2.27317e-06	0	1.46005e-05	False	REG4; regenerating family member
ILMN_1704579	2.95159e-08	0.000138266	0.000116908	0.000284924	0	0.00195915	False	ABCA13; ATP binding cassette subfamily A member		0.000134015
ILMN_1738099	2.94389e-08	0.000137906	5.83409e-06	1.95843e-05	0	0.000240621	False	CAMKMT; calmodulin-lysine
ILMN_1725534	2.92482e-08	0.000137013	0.000137493	0.000556791	0	0.00435447	False	ACTN4; actinin alpha
ILMN_2214790	2.92431e-08	0.000136989	8.77911e-06	2.71715e-05	0	0.000256866	False	LAMB1; laminin subunit beta
ILMN_1778188	2.92229e-08	0.000136894	2.449e-05	5.95404e-05	0	0.000429916	False	TP73; tumor protein
ILMN_1660341	2.9167e-08	0.000136632	2.81731e-06	9.26526e-06	0	0.000197332	False	LRPAP1; LDL receptor related protein associated protein
ILMN_1771333	2.89556e-08	0.000135642	3.51013e-06	1.07592e-05	0	9.42337e-05	False	CD47; CD47
ILMN_2211263	2.89272e-08	0.000135509	1.78694e-05	5.43337e-05	0	0.00108864	False	RFK; riboflavin
ILMN_1689578	2.88951e-08	0.000135358	0.000123352	0.000344007	0	0.00152097	False	TLR3; toll like receptor
ILMN_1776076	2.87077e-08	0.00013448	1.97949e-06	5.1072e-06	0	4.66082e-05	False	POFUT1; protein O-fucosyltransferase
ILMN_1692390	2.87076e-08	0.00013448	8.73296e-05	0.000290714	0	0.00269275	False	CCNT1; cyclin
ILMN_1773228	2.8632e-08	0.000134126	6.96779e-05	0.000203625	0	0.00267346	False	DLST; dihydrolipoamide
ILMN_2095133	2.84191e-08	0.000133129	3.2823e-06	1.01164e-05	0	0.000136108	False	SPTAN1; spectrin alpha
ILMN_1715748	2.84133e-08	0.000133102	3.28905e-07	7.05113e-07	0	5.25221e-06	False	FLNC; filamin
ILMN_1670540	2.83941e-08	0.000133012	0.000111264	0.000260766	0	0.00170099	False	SMAD1; SMAD family member
ILMN_1673798	2.83072e-08	0.000132604	7.08975e-06	2.52345e-05	0	0.000304018	False	PPOX; protoporphyrinogen
ILMN_1770085	2.82039e-08	0.000132121	1.33728e-05	4.22232e-05	0	0.000340576	False	BTG2; BTG anti-proliferation factor
ILMN_1658576	2.81849e-08	0.000132031	1.96299e-05	6.16801e-05	0	0.000470068	False	PTPRN; protein tyrosine phosphatase receptor type
ILMN_1693136	2.80732e-08	0.000131508	8.28443e-06	3.14669e-05	0	0.000327603	False	VTI1B; vesicle transport through interaction with t-SNAREs
ILMN_1684538	2.80661e-08	0.000131475	0.000111833	0.00031909	0	0.00199188	False	IFNA6; interferon alpha
ILMN_1775997	2.80249e-08	0.000131282	1.55732e-05	5.11458e-05	0	0.000346314	False	CHAT; choline
ILMN_1672350	2.79047e-08	0.000130719	3.38815e-06	1.29489e-05	0	0.000103171	False	JAM2; junctional adhesion molecule
ILMN_2048011	2.78433e-08	0.000130431	1.93774e-05	4.73601e-05	0	0.000444248	False	ST8SIA1; ST8 alpha-N-acetyl-neuraminide alpha-2
ILMN_1698144	2.77549e-08	0.000130017	6.65189e-06	2.03546e-05	0	0.000202244	False	CFH; complement factor		0.014397
ILMN_1682181	2.77353e-08	0.000129925	4.29854e-06	1.1948e-05	0	8.13342e-05	False	PHKG1; phosphorylase kinase catalytic subunit gamma
ILMN_1718483	2.77091e-08	0.000129802	5.9389e-07	2.00672e-06	0	3.04019e-05	False	AKR7A3; aldo-keto reductase family 7 member
ILMN_2317348	2.76323e-08	0.000129443	1.41631e-05	3.3753e-05	0	0.000341921	False	APTX;		0.0130764
ILMN_1751753	2.75795e-08	0.000129196	1.81263e-05	5.88453e-05	0	0.000754604	False	IDH2; isocitrate dehydrogenase (NADP(+))		0.021159
ILMN_1671267	2.7497e-08	0.000128809	2.48696e-06	8.4001e-06	0	0.000108672	False	NF2; NF2
ILMN_1756849	2.74914e-08	0.000128783	5.03953e-05	0.00016683	0	0.00179748	False	H2AC8; H2A clustered histone
ILMN_1667050	2.73812e-08	0.000128266	4.55941e-06	1.39724e-05	0	0.000192339	False	PRPS1; phosphoribosyl pyrophosphate synthetase
ILMN_1737685	2.72898e-08	0.000127838	2.39586e-05	8.19854e-05	0	0.000757231	False	CRLS1; cardiolipin synthase		1.01792e-05
ILMN_1698324	2.72384e-08	0.000127597	1.91743e-06	4.75561e-06	0	4.431e-05	False	AVPR2; arginine vasopressin receptor
ILMN_2055523	2.71994e-08	0.000127415	1.04167e-05	4.52756e-05	0	0.00113761	False	CSGALNACT1; chondroitin sulfate N-acetylgalactosaminyltransferase
ILMN_1717313	2.69578e-08	0.000126283	8.49731e-06	3.06657e-05	0	0.00035623	False	NFKBIE; NFKB inhibitor
ILMN_1679754	2.68888e-08	0.00012596	4.38761e-07	1.00448e-06	0	9.41088e-06	False	ADRA1B; adrenoceptor alpha
ILMN_2364062	2.68108e-08	0.000125594	2.71154e-05	8.63019e-05	0	0.000837187	False	ALYREF; Aly/REF export		0.0255257
ILMN_1670318	2.67649e-08	0.000125379	1.99686e-05	4.43042e-05	0	0.000235668	False	RIOK1; RIO kinase
ILMN_1745806	2.67021e-08	0.000125085	3.76476e-06	1.14682e-05	0	9.15291e-05	False	PEMT; phosphatidylethanolamine
ILMN_1696702	2.66869e-08	0.000125014	2.54244e-06	9.81654e-06	0	0.000106908	False	NEO1; neogenin
ILMN_1802894	2.66059e-08	0.000124635	8.79977e-06	2.85555e-05	0	0.000321469	False	VKORC1L1; vitamin K epoxide reductase complex subunit 1 like
ILMN_1803302	2.65405e-08	0.000124328	7.46374e-06	2.87503e-05	0	0.000371149	False	CRK; CRK proto-oncogene
ILMN_2260392	2.64014e-08	0.000123677	2.01464e-06	5.29922e-06	0	4.25852e-05	False	ACTR3B; actin related protein
ILMN_1716983	2.62833e-08	0.000123124	1.37734e-05	5.41112e-05	0	0.000457402	False	LILRA2; leukocyte immunoglobulin like receptor		0.0114605
ILMN_1718646	2.61651e-08	0.00012257	1.51429e-05	7.03106e-05	0	0.000756992	False	MMP15; matrix metallopeptidase
ILMN_1771841	2.6083e-08	0.000122185	2.71147e-06	6.94802e-06	0	5.4689e-05	False	FOSL1; FOS like 1
ILMN_1755024	2.60826e-08	0.000122184	4.33013e-05	0.000124039	0	0.00105174	False	IKBKE; inhibitor of nuclear factor kappa B kinase subunit
ILMN_1708778	2.6078e-08	0.000122162	5.02339e-06	1.22291e-05	0	8.65601e-05	False	ASS1; argininosuccinate synthase
ILMN_1696266	2.60708e-08	0.000122128	6.01549e-05	0.000234612	0	0.00269587	False	XRCC3; X-ray repair cross complementing
ILMN_1774208	2.60032e-08	0.000121811	6.08695e-06	1.71046e-05	0	0.000237182	False	B3GAT2; beta-1
ILMN_1791483	2.59759e-08	0.000121683	4.64596e-05	0.000138795	0	0.00166171	False	PDE4D; phosphodiesterase		4.2238e-05
ILMN_1799996	2.59603e-08	0.000121611	1.15202e-06	2.72327e-06	0	2.62428e-05	False	DHH; desert hedgehog signaling
ILMN_1693311	2.59241e-08	0.000121441	8.77687e-07	2.04207e-06	0	1.23497e-05	False	TMBIM6; transmembrane BAX inhibitor motif containing
ILMN_1669607	2.58137e-08	0.000120924	1.96866e-06	5.13872e-06	0	4.91441e-05	False	PHKG2; phosphorylase kinase catalytic subunit gamma
ILMN_2251114	2.57718e-08	0.000120727	3.51408e-05	8.50476e-05	0	0.000597171	False	SEPTIN4; septin
ILMN_1744941	2.57113e-08	0.000120444	2.39454e-05	5.88324e-05	0	0.000319397	False	TCOF1; treacle ribosome biogenesis factor
ILMN_1684931	2.56882e-08	0.000120336	5.38959e-06	1.63444e-05	0	0.000158742	False	GPR119; G protein-coupled receptor
ILMN_1732923	2.56466e-08	0.000120141	6.64004e-07	2.12601e-06	0	2.21113e-05	False	SIPA1L2; signal induced proliferation associated 1 like		0.0105481
ILMN_1809928	2.56459e-08	0.000120138	7.32751e-06	2.44385e-05	0	0.000388526	False	COL6A2; collagen type VI alpha 2
ILMN_1744217	2.56261e-08	0.000120045	1.52811e-06	3.38161e-06	0	2.61442e-05	False	HTR7; 5-hydroxytryptamine receptor
ILMN_1683694	2.55228e-08	0.000119561	5.64232e-07	1.39195e-06	0	1.2915e-05	False	SLC6A4; solute carrier family 6 member
ILMN_1692223	2.54928e-08	0.00011942	1.78944e-05	4.97456e-05	0	0.000413975	False	LCN2; lipocalin		2.39603e-08
ILMN_1717639	2.54726e-08	0.000119326	5.58273e-07	1.4176e-06	0	1.35996e-05	False	SIK1; salt inducible kinase
ILMN_2188909	2.53829e-08	0.000118905	1.26007e-05	3.27038e-05	0	0.000333294	False	FANCL; FA complementation group
ILMN_1677695	2.52709e-08	0.000118381	4.29479e-06	1.3537e-05	0	0.000131096	False	UVSSA; UV stimulated scaffold protein
ILMN_1715496	2.52145e-08	0.000118116	7.79854e-06	2.62837e-05	0	0.000268016	False	HTR2A; 5-hydroxytryptamine receptor
ILMN_1691881	2.50802e-08	0.000117487	1.55502e-05	5.10313e-05	0	0.000577334	False	IL4R; interleukin 4		0.00428856
ILMN_1809292	2.49957e-08	0.000117092	6.69281e-06	1.99475e-05	0	0.000184513	False	IMMP2L; inner mitochondrial membrane peptidase subunit
ILMN_1762134	2.49917e-08	0.000117073	4.47631e-06	1.86889e-05	0	0.000260851	False	ECHDC1; ethylmalonyl-CoA decarboxylase		0.00366767
ILMN_2121316	2.48652e-08	0.000116481	4.41736e-06	9.58066e-06	0	9.54648e-05	False	GORAB; golgin
ILMN_1678882	2.48389e-08	0.000116357	3.07751e-05	0.000137283	0	0.0013897	False	KIR2DL1; killer cell immunoglobulin like receptor
ILMN_1670692	2.48029e-08	0.000116189	6.21545e-07	1.54834e-06	0	1.25895e-05	False	LPAR4; lysophosphatidic acid receptor
ILMN_1692191	2.47705e-08	0.000116037	1.14093e-05	5.64525e-05	0	0.00113284	False	GNA12; G protein subunit alpha		0.00615039
ILMN_1731609	2.47176e-08	0.000115789	4.32655e-06	2.15367e-05	0	0.000236561	False	CHMP6; charged multivesicular body protein
ILMN_1684034	2.46325e-08	0.00011539	0.000327216	0.000721048	0	0.00571171	False	STAT5B; signal transducer and activator of transcription		4.40672e-08
ILMN_1809101	2.46146e-08	0.000115306	3.82459e-06	1.2883e-05	0	0.000160721	False	STEAP2; STEAP2
ILMN_1661337	2.46026e-08	0.00011525	4.37886e-06	1.05785e-05	0	0.000106321	False	SRM; spermidine		0.0395163
ILMN_1746658	2.46012e-08	0.000115244	4.42395e-05	0.000110271	0	0.00130784	False	RORB; RAR related orphan receptor
ILMN_1786544	2.45866e-08	0.000115175	1.06951e-06	3.60899e-06	0	3.68023e-05	False	ACVR1B; activin A receptor type		0.0198578
ILMN_1800989	2.44114e-08	0.000114355	1.03664e-06	2.17206e-06	0	1.66128e-05	False	HTR6; 5-hydroxytryptamine receptor
ILMN_2059744	2.44072e-08	0.000114335	1.31002e-05	4.53267e-05	0	0.000396624	False	IL7; interleukin
ILMN_1778831	2.43736e-08	0.000114178	3.8079e-07	1.02107e-06	0	7.38195e-06	False	NTSR1; neurotensin receptor
ILMN_1785272	2.43304e-08	0.000113975	4.48384e-06	1.12553e-05	0	0.00010689	False	COL1A2; collagen type I alpha 2
ILMN_1703688	2.43089e-08	0.000113874	3.67015e-07	7.24564e-07	0	4.28768e-06	False	RASA2; RAS p21 protein activator
ILMN_1797331	2.42651e-08	0.000113669	5.1021e-07	1.04344e-06	0	7.87638e-06	False	GRID2; glutamate ionotropic receptor delta type subunit
ILMN_1781104	2.42383e-08	0.000113544	6.26225e-06	1.19236e-05	0	9.14661e-05	False	MAP2K7; mitogen-activated protein kinase kinase
ILMN_1703697	2.41078e-08	0.000112932	2.89691e-06	6.98832e-06	0	5.46114e-05	False	LANCL1; LanC like glutathione S-transferase
ILMN_1674838	2.40964e-08	0.000112879	6.08067e-05	0.000190031	0	0.00197732	False	ZAP70; zeta chain of T cell receptor associated protein kinase
ILMN_1751871	2.39452e-08	0.000112171	3.05941e-05	0.000131677	0	0.00202396	False	STK11; serine/threonine kinase
ILMN_1782745	2.39405e-08	0.000112149	8.96876e-07	1.736e-06	0	1.70642e-05	False	RBL1; RB transcriptional corepressor like
ILMN_1692714	2.39322e-08	0.00011211	4.67518e-06	1.39727e-05	0	0.000105239	False	TBX21; T-box transcription factor
ILMN_1774784	2.39172e-08	0.00011204	1.00438e-06	2.54399e-06	0	1.77306e-05	False	UBOX5; U-box domain containing
ILMN_1797391	2.3906e-08	0.000111987	9.65282e-07	1.95873e-06	0	1.55994e-05	False	SLC22A7; solute carrier family 22 member
ILMN_1802157	2.39053e-08	0.000111984	5.12595e-06	1.15361e-05	0	8.83876e-05	False	THOC1; THO complex subunit
ILMN_1733758	2.38185e-08	0.000111577	6.21522e-06	2.64745e-05	0	0.000253813	False	MT1B; metallothionein
ILMN_1680714	2.3787e-08	0.000111429	2.6038e-05	8.96663e-05	0	0.000856578	False	LIG4; DNA ligase
ILMN_1665622	2.37809e-08	0.000111401	1.92885e-05	9.92244e-05	0	0.000948051	False	WDR5B; WD repeat domain
ILMN_1657204	2.37096e-08	0.000111067	7.92226e-06	2.69524e-05	0	0.000177584	False	SAE1; SUMO1 activating enzyme subunit
ILMN_1786882	2.36953e-08	0.000111	4.78912e-06	1.2357e-05	0	0.000111926	False	ERCC6; ERCC excision repair 6
ILMN_1690963	2.35868e-08	0.000110492	1.93055e-06	6.24372e-06	0	5.8568e-05	False	ASAP1; ArfGAP with SH3 domain
ILMN_2096759	2.34994e-08	0.000110083	8.28552e-06	3.50481e-05	0	0.000381046	False	PSMC6; proteasome 26S subunit		0.00533854
ILMN_1770412	2.34793e-08	0.000109988	4.75029e-06	1.70949e-05	0	0.000148236	False	AHCYL1; adenosylhomocysteinase like		0.0161582
ILMN_2371053	2.32616e-08	0.000108968	7.16799e-06	3.19037e-05	0	0.000268511	False	EFNA1; ephrin		2.11252e-05
ILMN_1802151	2.32427e-08	0.00010888	3.76946e-05	0.000113728	0	0.00112773	False	OSBPL5; oxysterol binding protein like		1.54829e-07
ILMN_1662038	2.32173e-08	0.000108761	1.12481e-05	4.89591e-05	0	0.000543282	False	LARGE1; LARGE xylosyl- and glucuronyltransferase
ILMN_1659364	2.31094e-08	0.000108255	3.26356e-05	7.62233e-05	0	0.000975988	False	RFC5; replication factor C subunit
ILMN_1657862	2.31039e-08	0.00010823	5.15662e-06	1.50437e-05	0	0.00013414	False	AHCY;
ILMN_1749553	2.30826e-08	0.00010813	1.60186e-06	4.33225e-06	0	3.48402e-05	False	ENTPD2; ectonucleoside triphosphate diphosphohydrolase
ILMN_1772964	2.30779e-08	0.000108108	2.44002e-06	7.27118e-06	0	5.982e-05	False	CCL8; C-C motif chemokine ligand
ILMN_1739259	2.29631e-08	0.00010757	1.11186e-06	4.02084e-06	0	4.33527e-05	False	UBE4A; ubiquitination factor
ILMN_1720373	2.29058e-08	0.000107302	1.08597e-05	3.12302e-05	0	0.000291489	False	SLC7A5; solute carrier family 7 member
ILMN_1776516	2.28959e-08	0.000107255	1.10978e-05	3.759e-05	0	0.000342572	False	ITPKA; inositol-trisphosphate 3-kinase
ILMN_1655684	2.28817e-08	0.000107189	3.44385e-05	9.4987e-05	0	0.000755914	False	SARS2; seryl-tRNA synthetase 2		0.0152015
ILMN_2263236	2.28526e-08	0.000107052	4.20374e-07	1.08088e-06	0	9.82563e-06	False	HFE; homeostatic iron
ILMN_2357015	2.27711e-08	0.000106671	1.82183e-05	8.94581e-05	0	0.000955283	False	GRK6; G protein-coupled receptor kinase
ILMN_2341132	2.25843e-08	0.000105796	6.20566e-07	1.09473e-06	0	7.72925e-06	False	TNNT2; troponin T2
ILMN_1713752	2.23087e-08	0.000104505	8.91883e-06	4.06208e-05	0	0.000453269	False	SERINC3; serine incorporator
ILMN_1662481	2.22935e-08	0.000104433	9.15911e-07	2.1294e-06	0	2.25594e-05	False	HTN1; histatin
ILMN_1735489	2.22095e-08	0.00010404	0.000325325	0.000929077	0	0.00430942	False	F13B; coagulation factor XIII B
ILMN_1693709	2.21757e-08	0.000103881	1.00926e-05	3.38639e-05	0	0.000314264	False	INPP4A; inositol polyphosphate-4-phosphatase type I
ILMN_1759089	2.21274e-08	0.000103655	9.65559e-05	0.000237527	0	0.00144531	False	DEFA6; defensin alpha
ILMN_1767351	2.21224e-08	0.000103632	5.01558e-06	1.36578e-05	0	0.000118078	False	AR; androgen
ILMN_2352121	2.21098e-08	0.000103573	2.24782e-06	7.76924e-06	0	7.7744e-05	False	NT5C3A; 5'-nucleotidase
ILMN_1736078	2.19439e-08	0.000102796	1.88532e-05	4.33065e-05	0	0.000314943	False	THBS4; thrombospondin
ILMN_1740505	2.19167e-08	0.000102668	4.49039e-06	1.32078e-05	0	0.000104591	False	SGMS1; sphingomyelin synthase
ILMN_1655974	2.18916e-08	0.000102551	4.55064e-06	1.70584e-05	0	0.000157061	False	PDE6B; phosphodiesterase
ILMN_1751120	2.18631e-08	0.000102417	0.00015675	0.000742407	0	0.0109905	False	H4C8; H4 clustered histone
ILMN_1760087	2.18219e-08	0.000102224	4.3755e-06	1.43788e-05	0	0.000144276	False	SLC26A3; solute carrier family 26 member
ILMN_2119123	2.18137e-08	0.000102186	2.31227e-07	5.41369e-07	0	3.68636e-06	False	GRPR; gastrin releasing peptide
ILMN_1685441	2.17473e-08	0.000101875	6.05412e-07	1.55966e-06	0	1.40328e-05	False	ASAP3; ArfGAP with SH3 domain
ILMN_1680703	2.15721e-08	0.000101054	0.000473361	0.000962258	0	0.00502618	False	MRPS15; mitochondrial ribosomal protein
ILMN_1673521	2.15619e-08	0.000101006	2.15036e-06	5.69078e-06	0	7.02812e-05	False	KISS1R; KISS1
ILMN_1659564	2.15234e-08	0.000100826	9.48049e-05	0.000477988	0	0.00532442	False	SEC61A1; SEC61 translocon subunit alpha		0.00600083
ILMN_1664691	2.14771e-08	0.000100609	8.83535e-06	3.2377e-05	0	0.000254863	False	DAPP1; dual adaptor of phosphotyrosine and 3-phosphoinositides
ILMN_2312340	2.14002e-08	0.000100249	1.23018e-06	5.50995e-06	0	6.14941e-05	False	LILRB2; leukocyte immunoglobulin like receptor
ILMN_1713759	2.12948e-08	9.97548e-05	3.04572e-06	6.39455e-06	0	5.16984e-05	False	UBE2J1; ubiquitin conjugating enzyme E2
ILMN_1771039	2.12915e-08	9.97396e-05	1.32243e-05	3.266e-05	0	0.000361055	False	GTSE1; G2 and S-phase expressed
[truncated: 6,044 more rows]

## Sheet: Supp. Table S4
	mean	median	std	min	max	over threshold	names	limma
ILMN_1783142	0.0530046	0.0468501	0.0236311	0.0270474	0.0942712	True	RPS4Y1; ribosomal protein S4 Y-linked	0
ILMN_2191331	0.0327942	0.0341523	0.00803258	0.0135711	0.0406386	True	RPS4Y2; ribosomal protein S4 Y-linked	1.35953e-220
ILMN_1776195	0.0324595	0.0331756	0.00438134	0.024341	0.0389577	True	TMSB4Y; thymosin beta 4	1.50427e-182
ILMN_1654488	0.0162182	0.0154009	0.00550839	0.0071222	0.0253099	True	KDM6A; lysine demethylase	5.31026e-79
ILMN_2166831	0.0144292	0.0142695	0.00381523	0.00808063	0.0203289	True	RPS4X; ribosomal protein S4	5.18426e-97
ILMN_1738539	0.00645369	0.00601635	0.00143295	0.00478052	0.00865863	True	OPLAH; 5-oxoprolinase	2.35946e-38
ILMN_1681798	0.00536345	0.00544462	0.00248034	0.00173879	0.00973161	True	SEPTIN6; septin	3.95939e-33
ILMN_1708934	0.00378896	0.00434855	0.00157899	0.000708754	0.00579584	True	ADM;	3.10992e-25
ILMN_1705183	0.00490014	0.00429017	0.00259586	0.00115106	0.00953984	True	MPO;	1.53857e-31
ILMN_1706635	0.00424019	0.00428407	0.00183038	0.00148987	0.00684486	True	ELANE; elastase	1.59729e-28
ILMN_1672807	0.00404526	0.00415825	0.00152975	0.00126392	0.00636551	True	CA5B; carbonic anhydrase	4.91989e-26
ILMN_1680424	0.00435902	0.00357023	0.00283252	0.0011585	0.0103153	True	CTSG; cathepsin	1.27908e-22
ILMN_1725661	0.00287307	0.00312239	0.00126915	0.0013774	0.00561663	True	DEFA1B; defensin alpha	5.08955e-25
ILMN_1728870	0.00286756	0.00300348	0.00146992	0.000695762	0.00551176	True	DDX3X; DEAD-box helicase 3	1.166e-14
ILMN_1713124	0.00267245	0.00299315	0.00115974	0.000441768	0.00430511	True	AKR1C3; aldo-keto reductase family 1 member	1.49552e-21
ILMN_1730867	0.00292398	0.00281006	0.00157735	0.000908215	0.00676096	True	AZU1; azurocidin	2.77812e-19
ILMN_1753347	0.00277178	0.0026674	0.00114567	0.00115892	0.00462437	True	DEFA4; defensin alpha	1.15397e-23
ILMN_2165289	0.00262843	0.00245533	0.00151327	0.000469139	0.00538083	True	DEFA3; defensin alpha	7.14988e-26
ILMN_2193213	0.00263691	0.0024176	0.00131809	0.00127402	0.00472248	True	DEFA1; defensin alpha	5.22629e-26
ILMN_1791138	0.0023079	0.00239114	0.00188221	0.000149812	0.00638589	True	HCAR3; hydroxycarboxylic acid receptor	6.42856e-18
ILMN_1801246	0.00240532	0.0020044	0.00196971	5.87988e-05	0.00709951	True	IFITM1; interferon induced transmembrane protein	8.217e-14
ILMN_2376205	0.00183503	0.00196312	0.000867946	0.000132776	0.0032735	True	LTB; lymphotoxin	1.91009e-19
ILMN_1798926	0.00166859	0.00175998	0.000958848	0.000364038	0.00350952	True	SOCS2; suppressor of cytokine signaling	2.61093e-12
ILMN_1655987	0.00154165	0.00151789	0.0008046	0.00049657	0.00285091	True	STAB1; stabilin	9.72778e-14
ILMN_1664464	0.00146993	0.00150945	0.000750549	0.000248926	0.00248374	True	PTGDS; prostaglandin D2	3.78764e-15
ILMN_2056032	0.00216813	0.00146782	0.00172048	0.000365532	0.00532951	True	CD99; CD99 molecule (Xg blood	1.44747e-15
ILMN_2393296	0.00147235	0.00145167	0.000900929	0	0.00287268	True	GK; glycerol	9.2375e-15
ILMN_1750497	0.00142281	0.00142456	0.000799186	9.09243e-05	0.00285821	True	HCAR2; hydroxycarboxylic acid receptor	3.75747e-11
ILMN_1738207	0.00161121	0.00137412	0.000804941	0.000690279	0.00279223	True	CISH; cytokine inducible SH2 containing	2.05148e-10
ILMN_1792495	0.00212978	0.00136507	0.00212605	0.000180174	0.00676873	True	AHNAK; AHNAK	7.88438e-13
ILMN_1780334	0.00138314	0.00135967	0.000512436	0.000549383	0.00220767	True	KCNJ2; potassium inwardly rectifying channel subfamily J member	3.69995e-17
ILMN_1662426	0.00143276	0.00132795	0.00115846	0.000141011	0.00309611	True	AP2S1; adaptor related protein complex 2 subunit sigma	9.46521e-14
ILMN_1774077	0.000981147	0.00128741	0.00067875	0	0.00158693	True	GBP2; guanylate binding protein	3.75679e-10
ILMN_1723035	0.00132375	0.00122714	0.000986736	5.02335e-05	0.00318102	True	OLR1; oxidized low density lipoprotein receptor	3.2053e-11
ILMN_1661599	0.00114309	0.00117015	0.000571083	0.000102706	0.00218735	True	DDIT4; DNA damage inducible transcript	4.42344e-11
ILMN_1688573	0.00116273	0.0011675	0.000905598	0	0.00264363	True	CREB5; cAMP responsive element binding protein	1.47906e-13
ILMN_1658494	0.00133968	0.00114618	0.0011493	0	0.00354497	True	RGCC; regulator of cell	1.52426e-13
ILMN_1685122	0.00101357	0.00113739	0.000914746	0	0.00244876	True	COL9A2; collagen type IX alpha 2	8.05468e-11
ILMN_1653711	0.00108556	0.00113396	0.000771532	0	0.00261064	True	FZD2; frizzled class receptor	3.48882e-12
ILMN_1746948	0.00103779	0.00105346	0.000836038	0.000167768	0.0030367	True	MYL5; myosin light chain	3.9834e-07
ILMN_1712532	0.000889714	0.00102912	0.000682909	0	0.00171874	True	CARD9; caspase recruitment domain family member	8.33486e-10
ILMN_1799725	0.00100276	0.000975524	0.000742347	0	0.00229578	False	DOCK2; dedicator of cytokinesis	2.79562e-10
ILMN_1763147	0.000999893	0.000896114	0.000835806	0.000125575	0.0028495	False	NDUFB6; NADH:ubiquinone oxidoreductase subunit	2.68265e-07
ILMN_2091412	0.00102612	0.000878876	0.000502462	6.59315e-05	0.00191029	False	FLT3LG; fms related receptor tyrosine kinase 3	1.25021e-09
ILMN_1740633	0.00112643	0.000871302	0.000906066	0.000377002	0.00319427	False	PRF1; perforin	3.26442e-11
ILMN_1734707	0.000974859	0.000870094	0.000631852	9.41796e-05	0.00201416	False	CHST13; carbohydrate sulfotransferase	1.39435e-06
ILMN_1793859	0.000877717	0.000868697	0.0004287	0	0.00168147	False	ALDH2; aldehyde dehydrogenase 2 family	1.06239e-07
ILMN_1815057	0.001087	0.000862091	0.000848091	0	0.00273365	False	PDGFRB; platelet derived growth factor receptor	2.4442e-09
ILMN_1693826	0.00119154	0.0008472	0.00110045	0.000292802	0.00402682	False	HAVCR2; hepatitis A virus cellular receptor	3.91576e-12
ILMN_1655418	0.000939476	0.000845878	0.000568115	0.000316921	0.00203127	False	CAPNS1; calpain small subunit	1.48074e-09
ILMN_1686664	0.000844797	0.000844745	0.000580832	5.13578e-05	0.00168266	False	MT2A; metallothionein	1.13106e-06
ILMN_1762825	0.00092349	0.000834252	0.000789686	0	0.00230434	False	CANX;	1.15226e-08
ILMN_1667432	0.000647531	0.000834036	0.00043403	0	0.0011694	False	HYAL3; hyaluronidase	1.07268e-07
ILMN_1671337	0.00107804	0.000811105	0.000605645	0.000569574	0.00231813	False	SLC2A5; solute carrier family 2 member	7.64293e-09
ILMN_1742705	0.00112756	0.000801484	0.000812808	0.000119773	0.00241745	False	SLC39A11; solute carrier family 39 member	1.48074e-09
ILMN_1764709	0.000917117	0.000800925	0.000524739	0	0.0017361	False	MAFB; MAF bZIP transcription factor	9.83238e-11
ILMN_1701603	0.00100053	0.000778128	0.000957857	0	0.00279664	False	ALPL; alkaline phosphatase	1.44317e-14
ILMN_1814917	0.000941541	0.000774778	0.000645949	0.000290398	0.00230131	False	TLE2; TLE family member 2	4.12911e-11
ILMN_1784863	0.000674177	0.00076984	0.00056973	0	0.00163116	False	CD36; CD36	9.91999e-08
ILMN_1651496	0.000729729	0.000764777	0.000353247	0.000182198	0.00120571	False	H2BC5; H2B clustered histone	2.63592e-09
ILMN_2050911	0.00112328	0.000749419	0.00106906	4.17746e-05	0.00314497	False	SLC22A4; solute carrier family 22 member	3.48981e-07
ILMN_1675756	0.000734637	0.000748349	0.000358925	0.000181422	0.00127178	False	KCNJ15; potassium inwardly rectifying channel subfamily J member	2.8955e-10
ILMN_1682312	0.000832336	0.000719418	0.00074729	0	0.00255757	False	CYBB; cytochrome b-245 beta	8.7735e-12
ILMN_1810275	0.000721749	0.000711387	0.000548672	0	0.00156759	False	SLC7A7; solute carrier family 7 member	4.25267e-09
ILMN_1670134	0.000774288	0.000703239	0.000625616	0.000116218	0.00225267	False	FADS1; fatty acid desaturase	4.66674e-09
ILMN_1800354	0.000714294	0.000698446	0.000502692	0	0.001635	False	CST3; cystatin	1.86355e-12
ILMN_2281502	0.000617776	0.000679455	0.000561764	0	0.00155344	False	DHRS9; dehydrogenase/reductase	8.03263e-11
ILMN_1752647	0.000637207	0.000674974	0.000440901	0	0.00137457	False	KLRC1; killer cell lectin like receptor	7.88963e-09
ILMN_2396813	0.000612229	0.000657223	0.000404981	0	0.0011711	False	BABAM1; BRISC and BRCA1 A complex member	1.01572e-09
ILMN_1687387	0.000780877	0.000646978	0.000555435	0	0.00169071	False	MGST1; microsomal glutathione S-transferase	3.84173e-10
ILMN_1755235	0.000694067	0.000641101	0.000545101	5.13777e-05	0.00164054	False	XPO6; exportin	1.70662e-10
ILMN_1655595	0.000489493	0.000593344	0.000342527	0	0.000987893	False	SERPINE2; serpin family E member	1.3152e-05
ILMN_1707475	0.000712873	0.00058217	0.00061401	0	0.00224431	False	UBE2E2; ubiquitin conjugating enzyme E2	1.22726e-07
ILMN_1722158	0.000602903	0.000580778	0.000357293	0	0.0011685	False	CASP5; caspase	4.10115e-08
ILMN_1715131	0.00082578	0.000574476	0.000812397	0.000154066	0.00288316	False	CCR7; C-C motif chemokine receptor	3.72252e-07
ILMN_1797895	0.000512109	0.000563281	0.000282103	0	0.00092516	False	FFAR2; free fatty acid receptor	0.00493153
ILMN_1708323	0.000941739	0.000562066	0.000974486	0	0.00254653	False	ALAS2; 5'-aminolevulinate synthase	2.08998e-08
ILMN_2128128	0.000495956	0.00055447	0.000361344	0	0.00100302	False	SEM1; SEM1 26S proteasome	2.24419e-05
ILMN_1674236	0.000599047	0.000551248	0.000555091	0	0.00157995	False	HSPB1; heat shock protein family B (small) member	7.69965e-06
ILMN_1724480	0.000533542	0.000551143	0.000278563	0	0.00092609	False	AXIN2; axin	4.72484e-05
ILMN_1668880	0.000745211	0.000542448	0.000716254	0	0.00229069	False	AKR1C4; aldo-keto reductase family 1 member	2.55635e-05
ILMN_1810941	0.0007565	0.000540515	0.000825837	0	0.00276123	False	COMT;	9.09436e-09
ILMN_2061446	0.000583555	0.000528277	0.000481614	0	0.00145455	False	NCEH1; neutral cholesterol ester hydrolase	1.37698e-09
ILMN_1659610	0.000557647	0.00052149	0.000316045	0	0.00103951	False	TJP3; tight junction protein	8.95372e-07
ILMN_1754076	0.00041338	0.000513678	0.000303559	0	0.000837135	False	CACNA2D3; calcium voltage-gated channel auxiliary subunit alpha2delta	1.75949e-06
ILMN_1809040	0.000449031	0.000507865	0.000332392	0	0.000947198	False	LDLRAP1; low density lipoprotein receptor adaptor protein	0.000612662
ILMN_1755423	0.000458871	0.000506733	0.000456313	0	0.00125976	False	PTCRA; pre T cell antigen receptor	9.26604e-05
ILMN_1710514	0.000495919	0.000505791	0.000408843	0	0.0010599	False	BCL3; BCL3 transcription	3.02555e-06
ILMN_1669878	0.000428589	0.000502376	0.000407358	0	0.00107055	False	GUSB; glucuronidase	1.28992e-05
ILMN_1695354	0.000543575	0.000499792	0.000342381	5.14437e-05	0.00126472	False	BMF; Bcl2 modifying	3.96728e-07
ILMN_1662741	0.000397322	0.000493814	0.000305471	0	0.000769873	False	LPAR2; lysophosphatidic acid receptor	1.68079e-06
ILMN_2374770	0.000581981	0.000491863	0.000548513	0	0.00156772	False	TAX1BP1; Tax1 binding protein	1.60348e-06
ILMN_2075051	0.000708306	0.000489396	0.000744498	0	0.00244854	False	PGS1; phosphatidylglycerophosphate synthase	5.88295e-08
ILMN_1717902	0.000493439	0.000483546	0.000540276	0	0.0018302	False	ERBB2; erb-b2 receptor tyrosine kinase	8.10584e-07
ILMN_1805519	0.000611432	0.000471091	0.00060753	0	0.00153649	False	CD24; CD24	3.88115e-07
ILMN_1687301	0.000425323	0.000468522	0.000301274	0	0.000883132	False	VCAN;	3.63344e-05
ILMN_1764549	0.000402198	0.000468305	0.000351215	0	0.000932686	False	UBE3A; ubiquitin protein ligase	8.5494e-05
ILMN_1674038	0.000412623	0.000466936	0.00042122	0	0.00120144	False	CTSD; cathepsin	1.10506e-05
ILMN_1753112	0.000532892	0.000466255	0.000321037	0	0.00106548	False	CD5; CD5	3.99495e-06
ILMN_1688698	0.000512095	0.000464885	0.000533464	0	0.00176264	False	ZEB2; zinc finger E-box binding homeobox	0.000452389
ILMN_1686283	0.000494836	0.000464453	0.000473018	0	0.00120612	False	ADA2; adenosine deaminase	1.15718e-08
ILMN_1746565	0.000615771	0.000462563	0.000506387	4.73251e-05	0.00125432	False	CD6; CD6	8.22648e-07
ILMN_2323172	0.000447651	0.000452637	0.000318143	0	0.00082086	False	CSF3R; colony stimulating factor 3	0.000312587
ILMN_1669927	0.000565658	0.000451931	0.000524538	6.71612e-05	0.00189519	False	ICOS; inducible T cell	2.46492e-06
ILMN_1798804	0.00052661	0.000450566	0.00030801	0	0.000943584	False	SRPK1; SRSF protein kinase	3.17655e-05
ILMN_1813625	0.000413928	0.000443752	0.00032656	0	0.00090166	False	TRIM25; tripartite motif containing	1.39435e-06
ILMN_2210601	0.000521844	0.000436696	0.000482173	0	0.00142925	False	RNASEL; ribonuclease	4.20659e-06
ILMN_1679185	0.000427503	0.000434581	0.00031707	0	0.000861796	False	LEF1; lymphoid enhancer binding factor	3.4379e-06
ILMN_1689329	0.000431461	0.000429893	0.000280443	0	0.000856285	False	SCD; stearoyl-CoA	4.21296e-05
ILMN_1892782	0.000499119	0.000428132	0.000436514	0	0.00123978	False	CD1D; CD1d	2.41455e-06
ILMN_1683609	0.000756757	0.000425073	0.000799639	0	0.00256278	False	UBA1; ubiquitin like modifier activating enzyme	3.11159e-09
ILMN_1713706	0.000321136	0.000419523	0.000289628	0	0.000687182	False	ZNF786; zinc finger protein	0.000485251
ILMN_2383975	0.000705448	0.000418752	0.000933144	0	0.00262786	False	PRDX5; peroxiredoxin	1.05588e-06
ILMN_1806408	0.000723097	0.000414212	0.000776001	0	0.002271	False	ACADVL; acyl-CoA dehydrogenase very long	9.28764e-06
ILMN_1702534	0.000429423	0.000410397	0.000421405	0	0.00130633	False	CD244; CD244	4.99457e-06
ILMN_1676946	0.000382568	0.000404146	0.00033881	0	0.00101001	False	AP3M2; adaptor related protein complex 3 subunit mu	1.37435e-05
ILMN_1749892	0.00047084	0.00040409	0.000433102	0	0.00126247	False	EGLN1; egl-9 family hypoxia inducible factor	1.64157e-06
ILMN_1808587	0.000702257	0.00040242	0.000733178	0	0.00189081	False	ZFHX3; zinc finger homeobox	3.93033e-06
ILMN_2402106	0.00035928	0.000397057	0.000303864	0	0.000916386	False	KIR2DL3; killer cell immunoglobulin like receptor	0.00025272
ILMN_1748546	0.000440261	0.000392095	0.000390682	0	0.00132224	False	SEPTIN2; septin	1.25043e-07
ILMN_1688580	0.000539083	0.000390997	0.000330018	0.000138355	0.00117397	False	CAMP; cathelicidin antimicrobial	1.22726e-07
ILMN_2360415	0.000361211	0.000389928	0.000327077	0	0.00100851	False	PRNP; prion	9.10434e-06
ILMN_1726114	0.000583862	0.000385398	0.000453291	0.000102179	0.00140591	False	SLC45A3; solute carrier family 45 member	2.99619e-07
ILMN_2396444	0.000457981	0.000382708	0.000471589	0	0.00161841	False	CD14; CD14	8.95372e-07
ILMN_1756071	0.000327314	0.000381807	0.000307648	0	0.000764491	False	MFGE8; milk fat globule EGF and factor V/VIII domain	0.000236958
ILMN_1661439	0.000384636	0.000379922	0.000261682	0	0.000883067	False	FLOT1; flotillin	2.15669e-07
ILMN_1711986	0.000373981	0.000377837	0.000299083	0	0.000982183	False	MAP1LC3A; microtubule associated protein 1 light chain 3	8.73481e-07
ILMN_1788213	0.000461236	0.000376108	0.000471761	0	0.00165407	False	FRAT2; FRAT regulator of WNT signaling pathway	2.58046e-08
ILMN_1675386	0.000418613	0.000375889	0.000392666	0	0.00105504	False	CES1; carboxylesterase	1.03097e-05
ILMN_1698419	0.000285362	0.000373975	0.000256057	0	0.000580902	False	NCOR2; nuclear receptor corepressor	0.000240408
ILMN_1692223	0.000519861	0.00037115	0.000589162	0	0.00197003	False	LCN2; lipocalin	2.39603e-08
ILMN_1700896	0.000505891	0.000370983	0.00037621	0	0.00124	False	SAP30; Sin3A associated protein	0.00498832
ILMN_1739794	0.000361539	0.000369946	0.000338771	0	0.00102553	False	CD3E; CD3 epsilon subunit of T-cell receptor	6.65387e-05
ILMN_1815158	0.000339636	0.000367564	0.00021381	0	0.000642657	False	GPS2; G protein pathway suppressor	7.95859e-05
ILMN_2198376	0.000422123	0.00036408	0.000439537	0	0.00111795	False	PSMA4; proteasome 20S subunit alpha	8.56164e-05
ILMN_2137789	0.000284698	0.000361856	0.000276603	0	0.000814337	False	KLF4; KLF transcription factor	0.0354989
ILMN_1790881	0.000373263	0.000361448	0.000264318	0	0.000876683	False	HNMT; histamine	2.6395e-06
ILMN_2282641	0.000590268	0.00036021	0.000510527	9.63118e-05	0.00149826	False	TBXAS1; thromboxane A synthase	2.27095e-06
ILMN_1726409	0.000285032	0.000359425	0.000278384	0	0.000823432	False	KRT23; keratin	8.58033e-07
ILMN_1760227	0.000399393	0.00035903	0.000340769	0	0.00120132	False	CASP4; caspase	1.06581e-05
ILMN_1700340	0.000488629	0.00034638	0.000540991	0	0.00140322	False	ASGR2; asialoglycoprotein receptor	2.16182e-06
ILMN_1801119	0.000341299	0.000345641	0.000306344	0	0.000837059	False	BCL2; BCL2 apoptosis	3.18172e-05
ILMN_1746053	0.000489325	0.000342764	0.000682362	0	0.00221928	False	BCL6; BCL6 transcription	5.29867e-07
ILMN_1740572	0.000597744	0.000337584	0.000686193	0	0.00153424	False	TCN2; transcobalamin	7.46064e-07
ILMN_1763447	0.000379504	0.000336548	0.000398845	0	0.00108643	False	PLXNB2; plexin	3.48981e-07
ILMN_1687375	0.000336784	0.000336106	0.000304735	0	0.000920799	False	ATP2A2; ATPase sarcoplasmic/endoplasmic reticulum Ca2+ transporting	1.07268e-07
ILMN_2157099	0.000365522	0.000334572	0.000306125	0	0.000868524	False	CCNA1; cyclin	0.00128305
ILMN_1811258	0.00029355	0.000333417	0.000343514	0	0.00112462	False	RELB; RELB proto-oncogene	1.08337e-05
ILMN_1696311	0.000282708	0.000329535	0.000209285	0	0.000561615	False	BPNT2; 3'(2')	6.28926e-05
ILMN_2401701	0.000298002	0.000328766	0.00026253	0	0.00076297	False	PCGF6; polycomb group ring finger	5.8516e-06
ILMN_1756572	0.000494783	0.000327537	0.000564285	0	0.00141723	False	COQ2; coenzyme Q2	1.54829e-07
ILMN_2096372	0.000429115	0.000327525	0.000448243	0	0.00124366	False	ALDH1A1; aldehyde dehydrogenase 1 family member	1.51207e-06
ILMN_1815148	0.000250421	0.000326207	0.000233788	0	0.000600711	False	MAN2A2; mannosidase alpha class 2A member	1.87591e-05
ILMN_1749009	0.000369403	0.000325947	0.000376959	0	0.00113228	False	REXO2; RNA exonuclease	0.0210231
ILMN_1752046	0.000388015	0.000325744	0.000395378	0	0.00106041	False	SH2B3; SH2B adaptor protein	1.01374e-07
ILMN_1710204	0.000349133	0.000325398	0.000320428	0	0.00108032	False	TNFRSF4; TNF receptor superfamily member	0.00194341
ILMN_2400292	0.000386717	0.000324053	0.000394448	0	0.0010686	False	MAPK9; mitogen-activated protein kinase	6.68844e-06
ILMN_2367141	0.00038405	0.000321987	0.000372262	0	0.000944112	False	TCF7; transcription factor	0.000338263
ILMN_2318481	0.000337502	0.000317804	0.00024022	0	0.000781324	False	AGAP1; ArfGAP with GTPase domain	2.25072e-06
ILMN_1690664	0.000487077	0.000317219	0.000451693	0	0.00139983	False	P2RY2; purinergic receptor	3.42843e-06
ILMN_1750130	0.000272537	0.00031701	0.000248586	0	0.000647077	False	GSPT1; G1 to S phase transition	0.0463957
ILMN_2150019	0.000385394	0.000311575	0.000419842	0	0.00122377	False	SUCLA2; succinate-CoA ligase ADP-forming subunit	0.00134146
ILMN_2195482	0.000412216	0.000310693	0.000482628	0	0.0016591	False	CACNB3; calcium voltage-gated channel auxiliary subunit beta	1.40794e-05
ILMN_1718063	0.000587315	0.000307268	0.000626295	0	0.00197319	False	LIPA; lipase A	8.47167e-12
ILMN_1713732	0.000341111	0.000305612	0.000316681	0	0.00109992	False	ABL1; ABL proto-oncogene 1	0.00107241
ILMN_1719695	0.000347496	0.000304491	0.000330889	0	0.000878568	False	NFKBIZ; NFKB inhibitor	9.16205e-05
ILMN_1806023	0.000368199	0.000302151	0.000296376	7.04813e-05	0.00106208	False	JUN; Jun proto-oncogene	1.06001e-06
ILMN_1768773	0.000257797	0.000301181	0.000201564	0	0.000561253	False	EGLN2; egl-9 family hypoxia inducible factor	1.08337e-05
ILMN_1733311	0.000586085	0.000297361	0.000590431	0	0.00175221	False	PIGB; phosphatidylinositol glycan anchor biosynthesis class	0.000519872
ILMN_1782070	0.00044374	0.000293829	0.000553645	0	0.0017139	False	NPL; N-acetylneuraminate pyruvate	0.00174944
ILMN_2200153	0.000307485	0.000291942	0.000227548	0	0.000757911	False	GAPDHS; glyceraldehyde-3-phosphate dehydrogenase
ILMN_1662524	0.000292979	0.000290414	0.000237236	0	0.000680673	False	CXCR1; C-X-C motif chemokine receptor	0.00177859
ILMN_1767322	0.000447667	0.000289568	0.00052467	0	0.00161094	False	EDAR; ectodysplasin A	0.00261712
ILMN_1659895	0.000246445	0.000288314	0.000186985	0	0.000532464	False	MSN;	0.00275315
ILMN_2198823	0.000281122	0.000287681	0.00023756	0	0.000793996	False	H6PD; hexose-6-phosphate dehydrogenase/glucose	0.00963592
ILMN_1671482	0.000295735	0.000286344	0.000325682	0	0.00111056	False	GALM; galactose	0.000105052
ILMN_1764494	0.000257013	0.000285143	0.000241712	0	0.000697817	False	ATP5F1A; ATP synthase F1 subunit	9.5773e-06
ILMN_2228809	0.000305452	0.000281407	0.000284393	0	0.000856206	False	YWHAG; tyrosine 3-monooxygenase/tryptophan 5-monooxygenase activation protein	2.38042e-05
ILMN_1704579	0.000308151	0.000279964	0.000296048	0	0.000694301	False	ABCA13; ATP binding cassette subfamily A member	0.000134015
ILMN_1752562	0.000393428	0.000278993	0.000295064	0.000158788	0.00111477	False	CXCL5; C-X-C motif chemokine ligand	0.000138586
ILMN_1796108	0.000268639	0.000278328	0.000235353	0	0.000794105	False	KIF13A; kinesin family member
ILMN_2162328	0.0002507	0.000278063	0.000162917	0	0.000478682	False	PTS; 6-pyruvoyltetrahydropterin	0.000411352
ILMN_1724437	0.000250074	0.000277411	0.000215105	0	0.000580945	False	GCAT; glycine	0.000329487
ILMN_1759155	0.00027641	0.000276166	0.000252815	0	0.000745754	False	IFIT1B; interferon induced protein with tetratricopeptide repeats
ILMN_1728799	0.000377805	0.000275643	0.000372592	0	0.00120929	False	FBP1; fructose-bisphosphatase	7.88963e-09
ILMN_1742981	0.000405995	0.000274046	0.000310702	0	0.00105808	False	TUBA1A; tubulin alpha	4.46679e-05
ILMN_1696975	0.000328935	0.000273971	0.000415477	0	0.00134399	False	USP1; ubiquitin specific peptidase	0.0041291
ILMN_1665437	0.000291137	0.000271184	0.000227257	0	0.000606641	False	CYP2E1; cytochrome P450 family 2 subfamily E member	0.000777414
ILMN_2404512	0.000282185	0.000268434	0.000257336	0	0.000716145	False	PSEN2; presenilin	9.90085e-06
ILMN_1654586	0.000279939	0.000268431	0.000149787	9.25524e-05	0.000467469	False	RASA3; RAS p21 protein activator
ILMN_1703205	0.00031739	0.00026819	0.000245039	0	0.000650644	False	EDN3; endothelin	0.00118268
ILMN_1691466	0.000296404	0.000266652	0.000302317	0	0.000920599	False	YES1; YES proto-oncogene 1	0.04523
ILMN_1770768	0.000305363	0.000265965	0.000201217	4.99854e-05	0.000707836	False	SLAMF1; signaling lymphocytic activation molecule family member	0.00165124
ILMN_1656066	0.000334696	0.000265753	0.000297387	0	0.000724254	False	TNPO2; transportin	0.0013084
ILMN_1807243	0.000246732	0.000265459	0.000222039	0	0.000566524	False	PRPF18; pre-mRNA processing factor	0.00262451
ILMN_1725791	0.000314437	0.000264018	0.00028437	0	0.00105578	False	HACD1; 3-hydroxyacyl-CoA dehydratase	6.03862e-05
ILMN_1766045	0.000263329	0.000262988	0.00025004	0	0.000670959	False	SH3GLB1; SH3 domain containing GRB2 like	1.0352e-05
ILMN_1762526	0.00032642	0.000261717	0.000407691	0	0.00138745	False	SMC1B; structural maintenance of chromosomes	0.0041291
ILMN_2114568	0.000396748	0.000261112	0.000412688	0	0.00113895	False	GBP5; guanylate binding protein	0.000195029
ILMN_1693338	0.000326224	0.000258979	0.000349369	0	0.000761391	False	CYP1B1; cytochrome P450 family 1 subfamily B member	0.00026396
ILMN_1681301	0.000454299	0.000257118	0.000503937	0	0.00140429	False	AIM2; absent in melanoma	1.16739e-06
ILMN_1705750	0.000268372	0.000255947	0.000227499	0	0.000567759	False	TGM2; transglutaminase	7.86254e-05
ILMN_1812312	0.000345607	0.000255812	0.000339286	0	0.00104406	False	NDUFS4; NADH:ubiquinone oxidoreductase subunit	6.1693e-06
ILMN_2092664	0.000315445	0.00025487	0.000317315	0	0.000745923	False	ADSS2; adenylosuccinate synthase	0.00350768
ILMN_1684034	0.000406295	0.000254547	0.000482118	0	0.00156686	False	STAT5B; signal transducer and activator of transcription	4.40672e-08
ILMN_1805175	0.000365469	0.000253825	0.000301639	3.04185e-05	0.000923955	False	TGFA; transforming growth factor	4.26627e-06
ILMN_2154322	0.000196058	0.000253219	0.000162712	0	0.000428245	False	SEMA3E; semaphorin	0.0458873
ILMN_2371053	0.000301416	0.000253122	0.000309158	0	0.000828089	False	EFNA1; ephrin	2.11252e-05
ILMN_1706779	0.000282093	0.000251927	0.000212696	0	0.000681424	False	LIG1; DNA ligase	0.0122068
ILMN_1701331	0.000234747	0.000250403	0.000198049	0	0.000541486	False	UBE2M; ubiquitin conjugating enzyme E2	0.0492344
ILMN_1666932	0.000322547	0.000250054	0.000305365	0	0.000957193	False	FCGR2A; Fc gamma receptor	0.000138951
ILMN_1748283	0.000319024	0.000250046	0.000311512	0	0.000903257	False	PIM2; Pim-2 proto-oncogene	5.54448e-06
ILMN_2244653	0.000255705	0.000248735	0.000216038	0	0.000571286	False	CDC14A; cell division cycle	0.000114553
ILMN_1768973	0.000330558	0.000247875	0.000292347	0	0.000946401	False	H2AC20; H2A clustered histone	8.75281e-06
ILMN_1659843	0.000253013	0.000247309	0.000224007	0	0.000665457	False	DNAJC3; DnaJ heat shock protein family (Hsp40) member	0.0243909
ILMN_1797728	0.00024677	0.000247111	0.000249247	0	0.00066015	False	HMGCS1; 3-hydroxy-3-methylglutaryl-CoA synthase	0.000941374
ILMN_1692295	0.000228373	0.000246734	0.000208007	0	0.000484308	False	MYO1G; myosin	0.00190005
ILMN_2111739	0.000203725	0.000246335	0.000147725	0	0.000402171	False	MAN2C1; mannosidase alpha class 2C member
ILMN_2343310	0.000254538	0.000244601	0.00022516	0	0.000779328	False	DYNC2H1; dynein cytoplasmic 2 heavy chain
ILMN_1745784	0.000374477	0.000242726	0.0004307	0	0.00140777	False	ZNF324; zinc finger protein	0.00040188
ILMN_1795464	0.000434999	0.000242657	0.000448994	0	0.0011426	False	LTA; lymphotoxin	4.61065e-08
ILMN_1707169	0.000287101	0.000241919	0.000270768	0	0.000711273	False	AGMAT;	0.0161192
ILMN_1767360	0.000308301	0.000241001	0.000289179	0	0.000986872	False	IL10RB; interleukin 10 receptor subunit	1.06291e-05
ILMN_1808789	0.000259287	0.000239753	0.000188186	0	0.000533657	False	MYO5C; myosin
ILMN_1761010	0.000305232	0.00023919	0.000333744	0	0.00103454	False	PCCB; propionyl-CoA carboxylase subunit	8.84478e-05
ILMN_1662359	0.000234688	0.000239021	0.000176701	0	0.000545043	False	H4C12; H4 clustered histone	0.00305084
ILMN_1781996	0.000283464	0.000238353	0.000258617	0	0.000678625	False	NUDT16; nudix hydrolase	0.000307355
ILMN_1674297	0.00029023	0.000237471	0.000266313	0	0.00079224	False	HCFC2; host cell factor	5.32014e-05
ILMN_1685009	0.000267821	0.000235084	0.000261653	0	0.00067552	False	ITGAM; integrin subunit alpha	0.0152015
ILMN_1654262	0.000205155	0.000234809	0.000191238	0	0.000453077	False	ZMAT3; zinc finger matrin-type
ILMN_2406299	0.000232168	0.000233616	0.000152371	0	0.000520186	False	SEMA3B; semaphorin
ILMN_1752668	0.000296401	0.000233093	0.000312484	0	0.000973999	False	DAAM2; dishevelled associated activator of morphogenesis	0.000324686
ILMN_1785107	0.000235274	0.000232828	0.000200692	0	0.00053625	False	NXT2; nuclear transport factor 2 like export factor	0.00123458
ILMN_1748616	0.000218473	0.000232676	0.000217234	0	0.000542001	False	GTF2F1; general transcription factor IIF subunit	0.00226196
ILMN_1790688	0.000226967	0.000232389	0.000224859	0	0.000492292	False	AHNAK2; AHNAK nucleoprotein
ILMN_1778374	0.00019467	0.000231819	0.000171813	0	0.000432718	False	BSG; basigin (Ok blood	0.0392767
ILMN_1762899	0.000278236	0.000231072	0.000269309	0	0.000883296	False	EGR1; early growth response	0.000324546
ILMN_1651354	0.000276415	0.000230902	0.000222571	0	0.000601465	False	SPP1; secreted phosphoprotein
ILMN_1738783	0.000208108	0.000230553	0.000138973	0	0.000381226	False	GDF9; growth differentiation factor
ILMN_1683023	0.000187839	0.000229983	0.000175812	0	0.000474874	False	PDGFC; platelet derived growth factor	0.00235852
ILMN_1703926	0.000521712	0.000229569	0.000725647	0	0.00233589	False	PTGER2; prostaglandin E receptor	0.000729036
ILMN_1765858	0.000184484	0.000228976	0.000181021	0	0.000538017	False	CAB39; calcium binding protein
ILMN_2325168	0.000365604	0.000228189	0.000336396	0	0.000980061	False	ARRB1; arrestin beta	0.000185123
ILMN_2371379	0.000221215	0.000227816	0.000201966	0	0.000595109	False	ACLY; ATP citrate	0.000175819
ILMN_1745034	0.000205642	0.000227772	0.000168792	0	0.000459909	False	SLC11A2; solute carrier family 11 member
ILMN_1721204	0.000368663	0.000226784	0.000401605	0	0.00121018	False	CSF2RA; colony stimulating factor 2 receptor subunit	0.0015039
ILMN_1691097	0.000302767	0.000226498	0.000336833	0	0.000915169	False	HSP90AA1; heat shock protein 90 alpha family class A member
ILMN_1763228	0.000235827	0.000224651	0.000239501	0	0.000606987	False	MEF2D; myocyte enhancer factor	0.000277089
ILMN_1749070	0.000239445	0.000222925	0.000223632	0	0.000556872	False	HLA-DPB1; major histocompatibility complex	0.0119261
ILMN_1686116	0.00030789	0.000222721	0.000319098	0	0.000802661	False	THBS1; thrombospondin	4.77781e-05
ILMN_1761851	0.000317636	0.00022226	0.000368246	0	0.00123756	False	CACNA1A; calcium voltage-gated channel subunit alpha1	0.0195895
ILMN_1738677	0.000224379	0.000221234	0.000205763	0	0.000526724	False	PRPF8; pre-mRNA processing factor	0.00213291
ILMN_1711157	0.000286247	0.000221184	0.000216278	0	0.000767041	False	NOTCH4; notch receptor	1.60142e-06
ILMN_1737568	0.000209836	0.000220882	0.000176345	0	0.000433442	False	ZNF846; zinc finger protein
ILMN_1724699	0.000271809	0.000219736	0.000285254	0	0.00067813	False	ACAD8; acyl-CoA dehydrogenase family member	0.0105274
ILMN_2156982	0.000206122	0.000219521	0.000156287	0	0.000408724	False	IMP4; IMP U3 small nucleolar ribonucleoprotein
ILMN_1717165	0.000225219	0.000219212	0.000236373	0	0.000667425	False	IGBP1; immunoglobulin binding protein
ILMN_1782305	0.000326318	0.000217444	0.000360439	0	0.00121087	False	NR4A2; nuclear receptor subfamily 4 group A member	0.00188419
ILMN_2176063	0.000459347	0.00021704	0.000559229	0	0.00143666	False	FCGR1A; Fc gamma receptor	6.70867e-05
ILMN_1717572	0.000182268	0.000213108	0.000168989	0	0.000424975	False	PGA5; pepsinogen	0.041754
ILMN_1795845	0.000212385	0.000213066	0.000218661	0	0.000621282	False	CHST8; carbohydrate sulfotransferase
ILMN_2302358	0.000205761	0.000212372	0.00019972	0	0.000634822	False	ABCC5; ATP binding cassette subfamily C member	0.000212778
ILMN_1696407	0.000213099	0.000212248	0.000190671	0	0.000540037	False	SRSF2; serine and arginine rich splicing factor	3.63344e-05
ILMN_1762631	0.000319141	0.000211514	0.000436386	0	0.0014121	False	TSC2; TSC complex subunit	0.00260879
ILMN_1805007	0.000209332	0.000210469	0.000132986	0	0.000485719	False	SEMA4F; ssemaphorin
ILMN_1659936	0.000391253	0.000210139	0.000392601	0	0.00119831	False	PPP1R15A; protein phosphatase 1 regulatory subunit	1.56964e-10
ILMN_1812995	0.000309886	0.000209976	0.000385511	0	0.00122468	False	CTSL; cathepsin	7.13491e-05
ILMN_1711314	0.000247058	0.000208893	0.000235956	0	0.000711945	False	NUDT5; nudix hydrolase	1.55813e-06
ILMN_2109489	0.00027316	0.000208611	0.000289691	0	0.000951305	False	GZMB; granzyme	2.00146e-07
ILMN_1738736	0.000241965	0.000206482	0.000239411	0	0.000753374	False	SNX4; sorting nexin	0.000351282
ILMN_1812552	0.000172559	0.0002061	0.000157227	0	0.000466828	False	ACER3; alkaline ceramidase	0.00728147
ILMN_1795158	0.000301158	0.000205152	0.000322696	0	0.000773081	False	FGR; FGR proto-oncogene	0.000896119
ILMN_1705032	0.000342492	0.000205143	0.00039048	0	0.00110956	False	SEH1L; SEH1 like	7.63725e-05
ILMN_1701195	0.000551409	0.000205132	0.00070991	0	0.00198388	False	PLA2G7; phospholipase A2 group	2.94605e-07
ILMN_1686770	0.000217795	0.000204905	0.00023745	0	0.000800245	False	RPE65; retinoid isomerohydrolase
ILMN_1800989	0.000183512	0.000204664	0.000169963	0	0.000491061	False	HTR6; 5-hydroxytryptamine receptor
ILMN_1659077	0.000249459	0.000204433	0.000290392	0	0.000875544	False	CD40LG; CD40	1.08337e-05
ILMN_2365484	0.000185731	0.000204137	0.000194646	0	0.000599289	False	SNX1; sorting nexin
ILMN_1668850	0.000195235	0.000203714	0.000152224	0	0.000445031	False	PCSK9; proprotein convertase subtilisin/kexin type
ILMN_1782560	0.000373084	0.000203224	0.00048575	0	0.00149985	False	CD86; CD86	1.26663e-06
ILMN_1719303	0.00016058	0.000203104	0.000151204	0	0.000405373	False	P4HB; prolyl 4-hydroxylase subunit
ILMN_1775962	0.000263266	0.000202979	0.000284098	0	0.000779691	False	MCOLN3; mucolipin TRP cation channel	0.000869323
ILMN_1684982	0.000366286	0.000202837	0.000421672	0	0.00107331	False	PDK4; pyruvate dehydrogenase kinase	4.46346e-06
ILMN_2355953	0.000211835	0.000202814	0.000190019	0	0.000532225	False	LILRB4; leukocyte immunoglobulin like receptor	0.00527954
ILMN_1708502	0.000207858	0.000201979	0.000242551	0	0.000739716	False	AFF4; ALF transcription elongation factor	0.00308904
ILMN_1753182	0.000219299	0.000201806	0.000215637	0	0.000581904	False	COL20A1; collagen type XX alpha 1
ILMN_1689515	0.000286754	0.000200913	0.000312262	0	0.00075684	False	CPLX3; complexin
ILMN_1691156	0.000351752	0.000200577	0.000348496	0	0.00111085	False	MT1A; metallothionein	3.41391e-07
ILMN_1799105	0.000214006	0.000200462	0.000193651	0	0.000503229	False	COL17A1; collagen type XVII alpha 1	0.00016036
ILMN_1733758	0.000212972	0.000200291	0.000172195	0	0.000528179	False	MT1B; metallothionein
ILMN_1660364	0.000203082	0.000199435	0.000209174	0	0.000576115	False	CYTH4; cytohesin	3.31051e-05
ILMN_1724066	0.000243339	0.000198777	0.000238505	0	0.000726188	False	PLCB2; phospholipase C beta	0.00834718
ILMN_1807042	0.000241218	0.00019857	0.000233856	0	0.000643973	False	MARCKS; myristoylated alanine rich protein kinase C	0.000322578
ILMN_1723116	0.000216742	0.00019822	0.000237722	0	0.000754327	False	AMFR; autocrine motility factor	0.000913526
ILMN_2077623	0.000234604	0.000198198	0.000241031	0	0.000557559	False	RRAS2; RAS related
ILMN_1733245	0.000262207	0.000198095	0.000295904	0	0.000874604	False	KIR3DL1; killer cell immunoglobulin like receptor	0.000101538
ILMN_1744886	0.000171404	0.000197579	0.000170798	0	0.000514197	False	OR6T1; olfactory receptor family 6 subfamily T member
ILMN_1786079	0.000210761	0.000196532	0.000152939	0	0.00041423	False	ZNF471; zinc finger protein
ILMN_1788789	0.000222376	0.000196411	0.000202253	0	0.000705527	False	CHRNA7; cholinergic receptor nicotinic alpha 7
ILMN_1725338	0.000287563	0.000195947	0.000315803	0	0.000910666	False	CLDN23; claudin	0.000457569
ILMN_1779051	0.000203942	0.000193505	0.000185205	0	0.000615935	False	CYP2A7; cytochrome P450 family 2 subfamily A member
ILMN_1671116	0.000194203	0.000192885	0.000152885	0	0.000489653	False	XXYLT1; xyloside xylosyltransferase	6.65604e-07
ILMN_2199389	0.000228474	0.000192769	0.000251978	0	0.000741218	False	VIPR1; vasoactive intestinal peptide receptor	0.00534813
ILMN_1710682	0.000243162	0.000192523	0.000260641	0	0.000569207	False	SUOX; sulfite	4.24361e-05
ILMN_1662799	0.00021217	0.000192301	0.000200914	0	0.000526404	False	GPSM3; G protein signaling modulator	0.000445295
ILMN_1738414	0.000178188	0.00019202	0.000172987	0	0.000435129	False	G6PC1; glucose-6-phosphatase catalytic subunit
ILMN_1720542	0.000208874	0.000191752	0.00022071	0	0.000730779	False	POLR2I; RNA polymerase II subunit
ILMN_1809467	0.000240838	0.000191696	0.000242251	0	0.000697293	False	VAMP5; vesicle associated membrane protein
ILMN_1671191	0.000209841	0.00019147	0.00019709	0	0.00056555	False	UQCRC1; ubiquinol-cytochrome c reductase core protein	0.00016405
ILMN_1772189	0.000263957	0.000191382	0.000294657	0	0.000876168	False	ABCD1; ATP binding cassette subfamily D member	0.00440575
ILMN_2185884	0.000411959	0.000190579	0.000445055	4.15229e-05	0.00136175	False	DHRS4; dehydrogenase/reductase	0.000869319
ILMN_1780349	0.00018936	0.000190398	0.00011776	0	0.000341429	False	TPR; translocated promoter region
ILMN_1697585	0.000187064	0.000190368	0.000177972	0	0.000410728	False	ACTR6; actin related protein	0.00512264
ILMN_1767894	0.000409679	0.000190287	0.000476535	4.16738e-05	0.00153718	False	POLB; DNA polymerase	1.3366e-06
ILMN_1659265	0.000280464	0.000190189	0.000318973	0	0.000924824	False	ZNF799; zinc finger protein
ILMN_1659297	0.000194597	0.000190012	0.000196002	0	0.000584434	False	FZD6; frizzled class receptor
ILMN_2387553	0.000261487	0.000189906	0.000285787	0	0.000671426	False	PSMA3; proteasome 20S subunit alpha	0.000361784
ILMN_1806249	0.000247071	0.000189396	0.000251417	0	0.000739935	False	IL1RN; interleukin 1 receptor	8.39932e-05
ILMN_1783627	0.000195765	0.000188378	0.000190671	0	0.00048413	False	CAST;
ILMN_2401033	0.000248195	0.000187571	0.000303054	0	0.000894966	False	GOSR1; golgi SNAP receptor complex member
ILMN_1760102	0.000218783	0.00018747	0.000199607	0	0.000682995	False	ZNF550; zinc finger protein
ILMN_1808368	0.000183276	0.000186808	0.000194933	0	0.000565439	False	PRKACG; protein kinase cAMP-activated catalytic subunit
ILMN_1734352	0.000171892	0.000186625	0.000163668	0	0.000375308	False	TPH2; tryptophan hydroxylase
ILMN_1795063	0.00016956	0.000186486	0.000171543	0	0.000446222	False	PTGR3; prostaglandin reductase
ILMN_1766169	0.000257005	0.000186365	0.000288067	0	0.000801855	False	BCAT1; branched chain amino acid transaminase	0.022928
ILMN_1679176	0.000192789	0.000185836	0.000195972	0	0.000641864	False	CLCA4; chloride channel accessory
ILMN_1688480	0.000151973	0.000185822	0.000121211	0	0.000308026	False	CCND1; cyclin	0.00024889
ILMN_1710740	0.000182451	0.000184996	0.000176287	0	0.000416579	False	C2; complement	0.0494675
ILMN_2136010	0.000207893	0.000184944	0.000216006	0	0.000642546	False	ADH4; alcohol dehydrogenase 4 (class II)
ILMN_1812805	0.000232934	0.000184709	0.00020615	0	0.00063149	False	ZNF699; zinc finger protein
ILMN_1702305	0.000270305	0.000184323	0.000342482	0	0.00116576	False	NCAM1; neural cell adhesion molecule
ILMN_1773567	0.000208734	0.000184084	0.000218947	0	0.000542857	False	LAMA5; laminin subunit alpha
ILMN_2144426	0.000323168	0.000183358	0.000338795	0	0.000993333	False	H2AC18; H2A clustered histone	8.95711e-06
ILMN_1716658	0.000196026	0.000183059	0.000223279	0	0.000697831	False	ZNF543; zinc finger protein	0.0225971
ILMN_1721147	0.000228532	0.000182222	0.000228694	0	0.000563784	False	HTR5A; 5-hydroxytryptamine receptor
ILMN_2088437	0.000244751	0.000182206	0.000282366	0	0.000848594	False	CX3CR1; C-X3-C motif chemokine receptor	1.39435e-06
ILMN_1708534	0.000209719	0.000182041	0.000249663	0	0.000838686	False	PAX8; paired box
ILMN_1695821	0.000165315	0.000181835	0.000151557	0	0.000400489	False	ACTR1B; actin related protein
ILMN_1691508	0.000250064	0.000181288	0.000276633	0	0.000804949	False	PLAUR; plasminogen activator	0.000142918
ILMN_2252495	0.000253285	0.00018105	0.000226549	0	0.000575991	False	UBE2L6; ubiquitin conjugating enzyme E2	0.000157653
ILMN_1763688	0.000159526	0.000181047	0.000143197	0	0.000374921	False	C17orf49; chromosome 17 open reading frame
ILMN_1674759	0.000150421	0.000180824	0.000144129	0	0.000399795	False	LPCAT4; lysophosphatidylcholine acyltransferase
ILMN_1753639	0.000138605	0.000180286	0.00010539	0	0.000270505	False	MTAP; methylthioadenosine
ILMN_2349459	0.000190953	0.000180135	0.000159581	0	0.000409207	False	BIRC5; baculoviral IAP repeat containing
ILMN_2198878	0.000231902	0.000179528	0.0002665	0	0.000783558	False	INPP4B; inositol polyphosphate-4-phosphatase type II	0.0247458
ILMN_2405667	0.000260301	0.00017949	0.000296955	0	0.000856891	False	CLDN15; claudin	0.00139003
ILMN_2366864	0.000261294	0.00017926	0.000240737	0	0.000683115	False	JUP; junction
ILMN_2129650	0.000171581	0.000178856	0.000129562	0	0.000386491	False	RAB27B; RAB27B
ILMN_1660193	0.000178754	0.000178313	0.000142891	0	0.00037748	False	ZNF529; zinc finger protein
ILMN_1793990	0.000165871	0.000178171	0.000121109	0	0.000326882	False	ID2; inhibitor of DNA binding	0.0384906
ILMN_1680955	0.000191398	0.000178078	0.000187905	0	0.000485972	False	AURKA; aurora kinase	0.000840534
ILMN_1803194	0.000185115	0.000177279	0.000102552	0	0.000342127	False	GALK1; galactokinase	0.0290012
ILMN_1752283	0.000152727	0.000177095	0.000144292	0	0.000351438	False	ITCH; itchy E3 ubiquitin protein
ILMN_1694774	0.000152468	0.00017601	0.000122591	0	0.00031843	False	OR52J3; olfactory receptor family 52 subfamily J member
ILMN_1697491	0.000211689	0.000175713	0.000202	0	0.000504638	False	PRR5L; proline rich 5	0.0024212
ILMN_1760303	0.000213626	0.000175581	0.000215824	0	0.000712483	False	PIK3R1; phosphoinositide-3-kinase regulatory subunit	2.80326e-05
ILMN_2342579	0.00023843	0.000175245	0.000238453	0	0.000806996	False	IL7R; interleukin 7	0.0406781
ILMN_1676984	0.000190469	0.000175195	0.000158851	0	0.000527422	False	DDIT3; DNA damage inducible transcript
ILMN_1774062	0.000264377	0.000174905	0.000304562	0	0.000960687	False	SLC25A5; solute carrier family 25 member	1.67342e-07
ILMN_1721842	0.000183918	0.000174882	0.000204543	0	0.000635605	False	RYBP; RING1 and YY1 binding
ILMN_1806165	0.00020714	0.000174218	0.000274	0	0.000898905	False	HSPA6; heat shock protein family A (Hsp70) member	0.00043668
ILMN_1801845	0.000203302	0.000173649	0.000192392	0	0.000564068	False	DNAL4; dynein axonemal light chain	0.000777414
ILMN_1701237	0.000240355	0.00017339	0.000266035	0	0.000791129	False	SH2D1B; SH2 domain containing	2.41455e-06
ILMN_1780762	0.000243092	0.00017293	0.000252438	0	0.000738956	False	OR9Q2; olfactory receptor family 9 subfamily Q member
ILMN_1762134	0.000183739	0.000172698	0.000175677	0	0.000426168	False	ECHDC1; ethylmalonyl-CoA decarboxylase	0.00366767
ILMN_2377109	0.000176177	0.000172483	0.000170325	0	0.000471896	False	LCK; LCK proto-oncogene
ILMN_1808846	0.0002047	0.000172267	0.000196242	0	0.000573544	False	TBKBP1; TBK1 binding protein	0.00634313
ILMN_2335813	0.00022542	0.000172231	0.000237946	0	0.000651119	False	GCH1; GTP cyclohydrolase	0.0204914
ILMN_1806123	0.000338239	0.000171843	0.000378564	0	0.00107269	False	MRPL23; mitochondrial ribosomal protein	0.00356178
ILMN_1658504	0.0002062	0.000171501	0.000178611	0	0.000540835	False	CHKA; choline kinase	0.0223075
ILMN_2370772	0.000401473	0.000171469	0.000600591	0	0.00174172	False	EIF4G1; eukaryotic translation initiation factor 4 gamma	1.13106e-06
ILMN_1702830	0.000302505	0.000171184	0.000378907	0	0.00116143	False	TAS2R45; taste 2 receptor member
ILMN_2176768	0.000167323	0.000171136	0.000162274	0	0.000360715	False	SEPHS1; selenophosphate synthetase	0.0023138
ILMN_1718807	0.000187357	0.000170864	0.000185466	0	0.000518918	False	SMC3; structural maintenance of chromosomes	0.0024224
ILMN_1731589	0.000175281	0.000170679	0.000163193	0	0.000420713	False	PTPRJ; protein tyrosine phosphatase receptor type
ILMN_1809148	0.000179731	0.000170641	0.000171203	0	0.000509671	False	OR6C74; olfactory receptor family 6 subfamily C member
ILMN_1737685	0.000218391	0.000169938	0.000230409	0	0.000723184	False	CRLS1; cardiolipin synthase	1.01792e-05
ILMN_1696003	0.000190168	0.000169901	0.000197101	0	0.000557067	False	GNAI3; G protein subunit alpha
ILMN_2183409	0.000247558	0.000169317	0.000314302	0	0.000959563	False	SCARB1; scavenger receptor class B member	4.63091e-05
ILMN_1674838	0.000134345	0.000168808	0.000124816	0	0.000321973	False	ZAP70; zeta chain of T cell receptor associated protein kinase
ILMN_1727539	0.000154144	0.000168714	0.000137896	0	0.000391872	False	PGA3; pepsinogen
ILMN_1761733	0.000371218	0.00016843	0.000541993	0	0.00177148	False	HLA-DMB; major histocompatibility complex	2.97369e-05
ILMN_1811632	0.000281987	0.000168307	0.000335852	0	0.000870598	False	FMO5; flavin containing dimethylaniline monoxygenase	0.00188419
ILMN_1760088	0.000191172	0.000168244	0.000129669	0	0.00038288	False	CCKBR; cholecystokinin B
ILMN_1662897	0.000173398	0.00016802	0.000177395	0	0.000496753	False	ERCC4; ERCC excision repair 4
ILMN_2398489	0.000166438	0.000167403	0.000134938	0	0.000373233	False	SIGMAR1; sigma non-opioid intracellular receptor
ILMN_1793101	0.000175514	0.000167167	0.000166592	0	0.000439012	False	PAX4; paired box
ILMN_1671058	0.000176741	0.0001665	0.000176965	0	0.000563394	False	CDX2; caudal type homeobox
ILMN_1702487	0.000185503	0.000166372	0.000146451	0	0.0003861	False	SGK1; serum/glucocorticoid regulated kinase	0.0041799
ILMN_1792317	0.000176745	0.000165553	0.000175844	0	0.000422756	False	SLCO1C1; solute carrier organic anion transporter family member
ILMN_1722662	0.000156379	0.000165181	0.000153678	0	0.000400448	False	RAD23B; RAD23 homolog B	0.0363012
ILMN_1659138	0.0001518	0.000164875	0.000129489	0	0.000356685	False	CACNA1F; calcium voltage-gated channel subunit alpha1
ILMN_2339655	0.000160852	0.000164399	0.000162982	0	0.000422384	False	MAPK7; mitogen-activated protein kinase	0.00599904
ILMN_1714592	0.000159244	0.000164312	0.000161552	0	0.000476863	False	CDA; cytidine
ILMN_1756469	0.000169353	0.000164223	0.000169045	0	0.000392919	False	GAMT; guanidinoacetate
ILMN_1713249	0.00018837	0.000163567	0.000195992	0	0.000621283	False	PHF19; PHD finger protein
ILMN_1794825	0.000143841	0.000163295	0.00012918	0	0.000358736	False	ALDH3A2; aldehyde dehydrogenase 3 family member	0.0128205
ILMN_1755115	0.000181688	0.000163102	0.00019136	0	0.000535684	False	RPL23; ribosomal protein	0.0385482
ILMN_2129668	0.000164967	0.000163078	0.00014491	0	0.000442908	False	TGFB1; transforming growth factor beta
ILMN_2121068	0.000155743	0.000162931	0.00015144	0	0.000407431	False	ADAM17; ADAM metallopeptidase domain
ILMN_1742358	0.000151199	0.000161906	0.000112361	0	0.000310038	False	CA14; carbonic anhydrase
ILMN_1719471	0.000169053	0.000161887	0.000163064	0	0.0004339	False	MSH3; mutS homolog	0.03279
ILMN_1814156	0.000134096	0.000161846	0.000123471	0	0.000284985	False	PSMB7; proteasome 20S subunit beta
ILMN_1719392	0.000182643	0.000161354	0.000202222	0	0.00065037	False	FH; fumarate
ILMN_1720849	0.000151912	0.000161215	0.000134743	0	0.000349662	False	PYGM; glycogen phosphorylase
ILMN_2164164	0.000106882	0.000161135	9.31948e-05	0	0.000205993	False	AICDA; activation induced cytidine
ILMN_1669745	0.000176414	0.000160874	0.00018289	0	0.000489183	False	RAD54B; RAD54 homolog
ILMN_1734655	0.000215836	0.000160792	0.000221637	0	0.000588215	False	ATG9B; autophagy related	9.26604e-05
ILMN_2150851	0.000250162	0.00016075	0.00030998	0	0.000941791	False	SERPINB2; serpin family B member	0.00699525
ILMN_1698048	0.000194929	0.00016056	0.000191412	0	0.000639389	False	ZNF619; zinc finger protein
ILMN_2278235	0.000253907	0.000160449	0.000244645	0	0.000744359	False	CTBP1; C-terminal binding protein	0.00488187
ILMN_2184109	0.000161019	0.000160447	0.000175757	0	0.000527255	False	SLC34A2; solute carrier family 34 member
ILMN_1697670	0.000186595	0.000160445	0.000185992	0	0.000598015	False	SRRM1; serine and arginine repetitive matrix
ILMN_1685285	0.000173704	0.000160399	0.000172786	0	0.00051757	False	HTR1F; 5-hydroxytryptamine receptor
ILMN_1699357	0.000218057	0.000159818	0.000221432	0	0.000598967	False	SLC22A5; solute carrier family 22 member	0.0318895
ILMN_1765419	0.000133414	0.000159232	0.000123474	0	0.0003025	False	GPLD1; glycosylphosphatidylinositol specific phospholipase
ILMN_1713369	0.000198495	0.000159068	0.00016679	0	0.000519162	False	RPL13A; ribosomal protein
ILMN_1745501	0.000162951	0.000158904	0.000153717	0	0.000442008	False	DNALI1; dynein axonemal light intermediate chain
ILMN_1697777	0.000137619	0.000158564	0.000107445	0	0.000300437	False	GFUS; GDP-L-fucose
ILMN_1771462	0.000209636	0.000158208	0.000217695	0	0.000540454	False	RPL36; ribosomal protein	0.00931975
ILMN_1710752	0.000228233	0.000158133	0.000259239	0	0.000713184	False	NAPRT; nicotinate
ILMN_1742993	0.000142572	0.000157956	0.000140977	0	0.000401225	False	PDX1; pancreatic and duodenal homeobox
ILMN_1737993	0.000176858	0.00015759	0.000152413	0	0.000482734	False	ERBB3; erb-b2 receptor tyrosine kinase
ILMN_1733997	0.00017544	0.000157313	0.000180753	0	0.000551172	False	SIRPB1; signal regulatory protein beta	0.00485754
ILMN_1795822	0.00023567	0.000157312	0.000275167	0	0.000794125	False	DIS3L; DIS3 like exosome 3'-5'	0.000455255
ILMN_1673380	0.000183078	0.000157231	0.000161776	0	0.000514246	False	GNG12; G protein subunit gamma
ILMN_2370624	0.000159953	0.000157055	0.000106474	0	0.000306471	False	COL13A1; collagen type XIII alpha 1	0.00218948
ILMN_1775073	0.000164136	0.000156814	0.000150795	0	0.000364527	False	ZNF273; zinc finger protein
ILMN_1767643	0.000166087	0.000156472	0.0001481	0	0.000394113	False	CTRB2; chymotrypsinogen
ILMN_1788239	0.000177901	0.000156202	0.000162514	0	0.000486099	False	AMDHD1; amidohydrolase domain containing
ILMN_1722070	0.000266441	0.000156048	0.000304423	0	0.000800147	False	APOC3; apolipoprotein	0.0195938
ILMN_2102787	0.000190221	0.000155419	0.000161861	0	0.000432384	False	HDAC10; histone deacetylase	0.00399875
ILMN_1768662	0.000233004	0.000155155	0.000279629	0	0.000947951	False	UCK2; uridine-cytidine kinase
ILMN_1745271	0.000151816	0.000155108	0.000137324	0	0.000370892	False	EXOSC4; exosome component
ILMN_1699676	0.000272248	0.000154805	0.000430862	0	0.00143297	False	SPTSSA; serine palmitoyltransferase small subunit	9.9156e-09
ILMN_2178855	0.000159124	0.000154558	0.000143957	0	0.000381871	False	GPAM; glycerol-3-phosphate acyltransferase
ILMN_1815169	0.000160937	0.000154248	0.000183084	0	0.000572455	False	MCM5; minichromosome maintenance complex component	0.00995248
ILMN_2380946	0.000166163	0.000153841	0.000168965	0	0.000427414	False	EIF4G2; eukaryotic translation initiation factor 4 gamma
ILMN_1716766	0.000347357	0.000153816	0.00039845	0	0.00116517	False	CEBPG; CCAAT enhancer binding protein	1.54829e-07
ILMN_2364357	0.000230275	0.000153752	0.000231555	0	0.000520182	False	RPS6KB2; ribosomal protein S6 kinase	0.00027171
ILMN_1678435	0.000137834	0.000153745	0.000112489	0	0.000352396	False	SRD5A3; steroid 5 alpha-reductase
ILMN_1705663	0.000188958	0.00015367	0.000204595	0	0.000571137	False	DMXL2; Dmx like
ILMN_2133100	0.000169227	0.000153226	0.000175698	0	0.000542563	False	LPIN2; lipin
ILMN_1716276	0.000155445	0.000153096	0.000121743	0	0.000341503	False	CCL4L1; C-C motif chemokine ligand 4 like
ILMN_1658472	0.000190793	0.000152926	0.000191576	0	0.000479268	False	APH1A; aph-1 homolog A	0.0103668
ILMN_1768284	0.000421888	0.000152501	0.000496848	0	0.00125502	False	P2RY8; P2Y receptor family member	1.41514e-05
ILMN_1724293	0.000144767	0.000152473	0.000148471	0	0.000418541	False	KDELR2; KDEL endoplasmic reticulum protein retention receptor
ILMN_1765558	0.000149193	0.000152435	0.000149851	0	0.000361725	False	NPAS2; neuronal PAS domain protein
ILMN_1680618	0.000166898	0.000152239	0.000188465	0	0.000565686	False	MYC; MYC proto-oncogene	0.000984586
ILMN_2262177	0.000274063	0.000152184	0.000312659	0	0.000886093	False	SULT1A3; sulfotransferase family 1A member	0.00292799
ILMN_2044061	0.000196159	0.000152127	0.000223237	0	0.000594539	False	OR2L13; olfactory receptor family 2 subfamily L member
ILMN_1758523	0.000188828	0.000152095	0.000214559	0	0.000561493	False	ABCA3; ATP binding cassette subfamily A member
ILMN_1690296	0.000235615	0.000152053	0.000320695	0	0.00102138	False	OR8S1; olfactory receptor family 8 subfamily S member
ILMN_1683792	0.000158705	0.000151704	0.000161558	0	0.00041972	False	LAP3; leucine aminopeptidase	0.00942328
ILMN_2358069	0.000129248	0.000151608	0.000124653	0	0.000348132	False	MAD1L1; mitotic arrest deficient 1 like
ILMN_2183891	0.00014205	0.000151348	0.000143642	0	0.000408617	False	PEX5L; peroxisomal biogenesis factor 5
ILMN_1699249	0.000137934	0.000150972	0.000110929	0	0.000285938	False	ZNF649; zinc finger protein
ILMN_1761442	0.000205823	0.000150641	0.000175114	0	0.000447947	False	WDR24; WD repeat domain	0.0154051
ILMN_1680687	0.000212294	0.000150592	0.000244785	0	0.000707117	False	NSF; N-ethylmaleimide sensitive factor	0.00113345
ILMN_1796335	0.000206172	0.000150381	0.000249046	0	0.000765926	False	LPCAT2; lysophosphatidylcholine acyltransferase
ILMN_1780898	0.000163091	0.000150287	0.00015255	0	0.000448393	False	PRKCH; protein kinase C
ILMN_1778173	0.000193807	0.000150248	0.000226013	0	0.000697219	False	AK3; adenylate kinase
ILMN_1703041	0.000169202	0.000149999	0.000151572	0	0.000440126	False	IDUA;
ILMN_1802151	0.000393621	0.000148452	0.000576125	0	0.00194404	False	OSBPL5; oxysterol binding protein like	1.54829e-07
ILMN_1754517	0.000169669	0.000148391	0.000160688	0	0.000401616	False	ACSM2A; acyl-CoA synthetase medium chain family member
ILMN_1749962	0.000215278	0.000148348	0.000232633	0	0.000700449	False	NCAM2; neural cell adhesion molecule
ILMN_1683271	0.000195572	0.000148295	0.000239098	0	0.000758624	False	TMSB4X; thymosin beta 4
ILMN_1663997	0.000151584	0.000148032	0.000140505	0	0.000410561	False	WNT8A; Wnt family member
ILMN_2360401	0.000274489	0.000147993	0.000328397	0	0.000888736	False	LFNG; LFNG O-fucosylpeptide	0.0019793
ILMN_2389013	0.000147231	0.000147581	0.000135963	0	0.000433173	False	ADRM1; ADRM1 26S proteasome ubiquitin
ILMN_1656951	0.000186217	0.000147392	0.000204783	0	0.000648217	False	APCDD1; APC down-regulated
ILMN_1760087	0.000157958	0.000147224	0.000166566	0	0.000517614	False	SLC26A3; solute carrier family 26 member
ILMN_1728197	0.000184051	0.000147011	0.000189935	0	0.00053074	False	CLDN5; claudin
ILMN_1772369	0.00014672	0.000146975	0.000128986	0	0.000319782	False	PDHA1; pyruvate dehydrogenase E1 subunit alpha	0.00817322
ILMN_2203299	0.000128732	0.00014687	0.000124437	0	0.000348476	False	GRIA1; glutamate ionotropic receptor AMPA type subunit
ILMN_2366388	0.000176938	0.000146732	0.000191688	0	0.000503084	False	PRDX1; peroxiredoxin	0.00196185
ILMN_1751161	0.000195358	0.000146615	0.000189637	0	0.000509706	False	COL7A1; collagen type VII alpha 1
ILMN_1695157	0.000317714	0.000146302	0.000474261	0	0.00137557	False	CA4; carbonic anhydrase	2.00146e-07
ILMN_1678579	0.000259654	0.000146248	0.000305844	0	0.000915404	False	CPT2; carnitine palmitoyltransferase	0.00557444
ILMN_1763137	0.000135138	0.000146088	0.000116971	0	0.000310633	False	INVS;
ILMN_1719163	0.00022817	0.000145882	0.000247558	0	0.000772565	False	ZNF557; zinc finger protein
ILMN_1749709	0.000135784	0.000145875	0.000116568	0	0.000361377	False	NDUFB11; NADH:ubiquinone oxidoreductase subunit
ILMN_1656310	0.000160923	0.000145642	0.000137885	0	0.000405154	False	IDO1; indoleamine 2
ILMN_1667711	0.000173711	0.00014562	0.000160814	0	0.000410044	False	PLAAT3; phospholipase A and acyltransferase	0.0105284
ILMN_1754440	0.000132543	0.000145293	0.000125586	0	0.000390729	False	ADCY8; adenylate cyclase
ILMN_1692733	0.000184316	0.000145284	0.000236454	0	0.000789083	False	NRARP; NOTCH regulated ankyrin repeat
ILMN_1757134	0.000165896	0.000145201	0.000190659	0	0.000552753	False	MPV17L2; MPV17 mitochondrial inner membrane protein like
ILMN_1770044	0.000161176	0.000145153	0.000146486	0	0.000373036	False	CHRNA5; cholinergic receptor nicotinic alpha 5	0.000813711
ILMN_2115336	0.000129872	0.000145153	0.000122036	0	0.000278889	False	GNB3; G protein subunit beta
ILMN_1670767	0.000179234	0.000145078	0.000191515	0	0.00061215	False	LPO;
ILMN_1778617	0.000189085	0.000144558	0.000205812	0	0.000508513	False	TAF9; TATA-box binding protein associated factor	0.0173773
ILMN_1704557	0.000117098	0.000143413	0.000112823	0	0.000322274	False	RPS6KB1; ribosomal protein S6 kinase	0.0492344
ILMN_1772218	0.000229126	0.000143277	0.000239856	0	0.000716981	False	HLA-DPA1; major histocompatibility complex	2.68265e-07
ILMN_1788942	0.000120925	0.000143075	0.00010858	0	0.00032796	False	GGT6; gamma-glutamyltransferase
ILMN_1682501	0.000145977	0.000143035	0.00015039	0	0.000390042	False	CNOT1; CCR4-NOT transcription complex subunit	0.00129885
ILMN_1672606	0.000164237	0.000142816	0.0001341	0	0.000480176	False	OAS1; 2'-5'-oligoadenylate synthetase
ILMN_1726969	0.000183697	0.000142798	0.000205006	0	0.000563879	False	OR51S1; olfactory receptor family 51 subfamily S member	0.0122241
ILMN_1792538	0.000188107	0.000142754	0.000204383	0	0.000467134	False	CD7; CD7	0.000930786
ILMN_1801616	0.00023996	0.000142268	0.000297312	0	0.000861158	False	EMP1; epithelial membrane protein
ILMN_1751378	0.000157882	0.000142133	0.000156997	0	0.000368192	False	RARS1; arginyl-tRNA synthetase	0.00116244
ILMN_1728639	0.000214546	0.000142088	0.000231991	0	0.000676097	False	FCGR3B; Fc gamma receptor	1.65972e-05
ILMN_2215656	0.000233188	0.000141881	0.000289724	0	0.000857782	False	MAGOH; mago homolog	0.00459301
ILMN_2367113	0.000176605	0.000141852	0.000181173	0	0.000529176	False	CASP6; caspase
ILMN_1664012	0.000166283	0.000141847	0.000165039	0	0.000466571	False	CANT1; calcium activated nucleotidase
ILMN_1807298	0.000147724	0.00014179	0.000136299	0	0.000352119	False	NR4A3; nuclear receptor subfamily 4 group A member
ILMN_1774685	0.000118789	0.000141784	0.000110623	0	0.000289008	False	IL24; interleukin
ILMN_1702683	0.000192797	0.000141721	0.000201293	0	0.000599053	False	SLC33A1; solute carrier family 33 member	0.0240888
ILMN_1784300	0.000173153	0.00014166	0.000177005	0	0.000530731	False	TUBA4A; tubulin alpha
ILMN_1779875	0.000157426	0.000141499	0.000164232	0	0.0005521	False	THY1; Thy-1 cell surface
ILMN_1767006	0.00022096	0.000141164	0.000290497	0	0.000861138	False	PSMB8; proteasome 20S subunit beta	0.0062814
ILMN_2372403	0.000188437	0.000141038	0.000198757	0	0.000456728	False	ALDH5A1; aldehyde dehydrogenase 5 family member
ILMN_1713505	0.000170793	0.000141009	0.000195014	0	0.000585124	False	NPC1; NPC intracellular cholesterol transporter	0.000148673
ILMN_1811799	0.000153879	0.000140959	0.000173019	0	0.000531758	False	TAS2R10; taste 2 receptor member
ILMN_2366330	0.000164276	0.000140888	0.000184121	0	0.000593103	False	FERMT3; FERM domain containing kindlin
ILMN_1668185	0.000135358	0.00014087	0.000134366	0	0.000336982	False	ZNF282; zinc finger protein
ILMN_1739101	0.000172836	0.000140598	0.000187466	0	0.000495438	False	RBBP8; RB binding protein 8	0.00130966
ILMN_1690566	0.00025831	0.000140216	0.000357118	0	0.00109828	False	RASSF4; Ras association domain family member	3.88115e-07
ILMN_1668369	0.000133195	0.000139915	0.000131609	0	0.0003133	False	CDC37; cell division cycle 37
ILMN_1652376	0.000168094	0.00013989	0.000182011	0	0.000567016	False	IFNA17; interferon alpha
ILMN_1674217	0.000220059	0.000139737	0.00035895	0	0.00119078	False	ATP11A; ATPase phospholipid transporting
ILMN_1776666	0.000148344	0.000139392	0.000145046	0	0.000333635	False	GRIK3; glutamate ionotropic receptor kainate type subunit
ILMN_2078389	0.000196748	0.000139351	0.000276501	0	0.000945384	False	SLC4A2; solute carrier family 4 member	7.66025e-05
ILMN_1692398	0.000134283	0.000139322	0.000115022	0	0.00034633	False	CNTNAP1; contactin associated protein
ILMN_1780825	0.000130864	0.000139287	0.000127713	0	0.000400885	False	RRAS; RAS
ILMN_1809010	0.000221427	0.000139164	0.000300111	0	0.00095849	False	PSMC3; proteasome 26S subunit	0.00682153
ILMN_1718766	0.000203268	0.000138897	0.000273125	0	0.00088263	False	MT1F; metallothionein	0.000408546
ILMN_1807924	0.000159061	0.000138826	0.000112527	0	0.000319073	False	OR13D1; olfactory receptor family 13 subfamily D member
ILMN_1725311	0.000168636	0.000138762	0.000260168	0	0.000880687	False	GCGR; glucagon
ILMN_1763723	0.000137643	0.000138653	0.000113375	0	0.000374996	False	PTDSS2; phosphatidylserine synthase	0.0442338
ILMN_2412807	0.000195135	0.000138636	0.000213764	0	0.000631973	False	DCTN1; dynactin subunit	6.68205e-05
ILMN_2372200	0.000153426	0.000138508	0.000156795	0	0.000387336	False	ZNF586; zinc finger protein	0.000157438
ILMN_1740429	0.000215201	0.0001383	0.000245379	0	0.000646933	False	FTL; ferritin light	0.0109956
ILMN_2142815	0.000154895	0.000138248	0.000102024	0	0.000376365	False	RPL35; ribosomal protein
ILMN_2082324	0.000128114	0.000138237	0.00012807	0	0.000362233	False	SLC36A4; solute carrier family 36 member
ILMN_1772789	0.000157639	0.000137952	0.000165381	0	0.00051123	False	FGF21; fibroblast growth factor
ILMN_2315789	0.000150358	0.000137928	0.00014175	0	0.000383297	False	PTPRD; protein tyrosine phosphatase receptor type
ILMN_1778053	0.000163256	0.000137858	0.000169257	0	0.000436942	False	SLC39A7; solute carrier family 39 member
ILMN_1798742	0.000201214	0.000137617	0.000204667	0	0.000619217	False	CLCNKB; chloride voltage-gated channel	0.0364454
ILMN_1725666	0.000132003	0.000137536	0.000107813	0	0.000275201	False	GTF2H3; general transcription factor IIH subunit
ILMN_1780546	0.000300955	0.000137421	0.000408447	0	0.00123693	False	OSM; oncostatin	0.00882209
ILMN_1736180	0.00026568	0.000137302	0.000323261	0	0.000913323	False	FRAT1; FRAT regulator of WNT signaling pathway	0.000325722
ILMN_1721549	0.000143411	0.000137026	0.000123883	0	0.000336308	False	PLA2G1B; phospholipase A2 group
ILMN_2073604	0.000230863	0.00013699	0.000298756	0	0.000794911	False	EBP; EBP cholestenol	0.00232309
ILMN_1670748	0.000122336	0.000136778	0.000107168	0	0.000303937	False	GALNT7; polypeptide N-acetylgalactosaminyltransferase
ILMN_1770442	0.000136457	0.000136678	0.000121567	0	0.000306704	False	OR52N1; olfactory receptor family 52 subfamily N member
ILMN_1684724	0.000176092	0.000136331	0.000165994	0	0.000377968	False	CR2; complement C3d receptor
ILMN_1796417	0.000135576	0.000136237	0.000136429	0	0.00037403	False	ASNS; asparagine synthetase
ILMN_2278819	0.000230517	0.000136026	0.000408196	0	0.00135436	False	PDE7A; phosphodiesterase	0.00214947
ILMN_1745988	0.000260649	0.000136008	0.000342858	0	0.00103911	False	NUDT12; nudix hydrolase
ILMN_2085760	0.000148974	0.000135926	0.000162834	0	0.00048856	False	ARPC1B; actin related protein 2/3 complex subunit	0.0172899
ILMN_1783336	0.000164408	0.000135827	0.000145673	0	0.000378749	False	NPFFR1; neuropeptide FF receptor
ILMN_2381697	0.000200571	0.000135772	0.000206159	0	0.00065155	False	P4HA2; prolyl 4-hydroxylase subunit alpha
ILMN_1780057	0.000143675	0.000135757	0.00013126	0	0.000352123	False	RENBP; renin binding
ILMN_1764321	0.00014175	0.000135714	0.000123632	0	0.000374674	False	ACOT4; acyl-CoA thioesterase	0.0371112
ILMN_1779854	0.000222208	0.000135667	0.000258374	0	0.000647769	False	CARD6; caspase recruitment domain family member	0.0144033
ILMN_1758812	0.000175747	0.000135588	0.000173848	0	0.000569678	False	LDHAL6A; lactate dehydrogenase A like
ILMN_1735679	0.000165148	0.00013553	0.000180833	0	0.000477663	False	DHX38; DEAH-box helicase	0.009206
ILMN_1676833	0.000162717	0.000135504	0.000158946	0	0.000572625	False	CYB5RL; cytochrome b5 reductase
ILMN_1714956	0.000167897	0.000135438	0.000166532	0	0.000506455	False	PLA2G12A; phospholipase A2 group
ILMN_1775759	0.000139856	0.000135296	0.000153463	0	0.000472353	False	NRAS; NRAS proto-oncogene	0.00201363
ILMN_2214910	0.000141971	0.000134817	0.000141514	0	0.000438193	False	EPHB4; EPH receptor	0.0388693
ILMN_2172174	0.00020104	0.000134807	0.000234228	0	0.000736436	False	PNP; purine nucleoside	0.000997152
ILMN_1664630	0.000206139	0.000134699	0.000183834	0	0.000503705	False	CHEK1; checkpoint kinase	0.0392767
ILMN_1805371	0.000190175	0.000134661	0.000219329	0	0.000600057	False	HNRNPM; heterogeneous nuclear ribonucleoprotein
ILMN_1717049	0.000146628	0.000134601	0.000175179	0	0.000553	False	ZNF561; zinc finger protein	0.00749088
ILMN_2388605	0.000234047	0.000134391	0.000258038	0	0.000731445	False	ACTR2; actin related protein	0.00625341
ILMN_2083469	0.000186285	0.000134365	0.000182683	0	0.000486409	False	IRS2; insulin receptor substrate	0.018801
ILMN_1783497	0.000147568	0.000134239	0.000166295	0	0.000536468	False	PANK1; pantothenate kinase
ILMN_2386355	0.000217043	0.000134219	0.000197519	0	0.000663496	False	CSNK2A1; casein kinase 2 alpha	0.0300652
ILMN_1812926	0.000133147	0.000133964	0.000120246	0	0.000349839	False	ANTXR2; ANTXR cell adhesion molecule	0.000117256
ILMN_1660986	0.000257999	0.000133798	0.000340467	0	0.00103211	False	PER3; period circadian regulator	0.00403132
ILMN_1724799	0.000158582	0.000133632	0.000187763	0	0.000616145	False	PLA2G2F; phospholipase A2 group
ILMN_1714446	0.000218831	0.000133593	0.000244015	0	0.000771067	False	PLG;	0.0146323
ILMN_1727459	0.000146919	0.000133497	0.000153836	0	0.000493733	False	ORC1; origin recognition complex subunit
ILMN_1670302	0.000211312	0.000133357	0.000205596	0	0.000551209	False	HK3; hexokinase	0.00554863
ILMN_1718193	0.000168873	0.000133269	0.000156066	0	0.000433998	False	MYLK3; myosin light chain kinase
ILMN_1785252	0.000128867	0.00013324	0.000109614	0	0.000306244	False	SLC26A6; solute carrier family 26 member
ILMN_2101930	0.00015238	0.000133196	0.000154807	0	0.000345917	False	POLG; DNA polymerase gamma	0.0210879
ILMN_2211263	0.000153565	0.000133116	0.000161139	0	0.000430591	False	RFK; riboflavin
ILMN_2151818	0.000289294	0.000132705	0.000428071	0	0.0013057	False	PSMA6; proteasome 20S subunit alpha	0.000171281
ILMN_1724191	0.000125484	0.000132645	0.000135546	0	0.000426391	False	LCLAT1; lysocardiolipin acyltransferase
ILMN_1771964	0.000240959	0.00013231	0.000281341	0	0.000728441	False	GSTA4; glutathione S-transferase alpha	0.0114605
ILMN_1745409	0.000202397	0.000132215	0.000199669	0	0.000561783	False	PABPC1L2A; poly(A) binding protein cytoplasmic 1 like
ILMN_1716400	0.000125518	0.000132035	0.000121603	0	0.000317217	False	FOXM1; forkhead box
ILMN_1730477	0.000113595	0.000132011	9.72134e-05	0	0.000242453	False	TAS2R43; taste 2 receptor member
ILMN_1690241	0.00016067	0.000131957	0.000205022	0	0.000658774	False	BATF2; basic leucine zipper ATF-like transcription factor
ILMN_2288175	0.000283649	0.000131912	0.000379036	0	0.000968088	False	AGPAT3; 1-acylglycerol-3-phosphate O-acyltransferase	9.81446e-05
ILMN_1737096	0.000159539	0.000131662	0.00017995	0	0.000517489	False	CLDN10; claudin
ILMN_1665792	0.000120482	0.000131599	7.06047e-05	0	0.000227449	False	ITGA2; integrin subunit alpha
ILMN_1791483	0.000211307	0.000131569	0.000247441	0	0.000653893	False	PDE4D; phosphodiesterase	4.2238e-05
ILMN_1757546	0.000146381	0.000131486	0.000142183	0	0.000450115	False	OR1D2; olfactory receptor family 1 subfamily D member
ILMN_2291152	0.000185056	0.000131305	0.000235036	0	0.000655378	False	PPP2R2C; protein phosphatase 2 regulatory subunit
ILMN_2133799	0.000163181	0.000131288	0.000163392	0	0.00042369	False	ACAT2; acetyl-CoA acetyltransferase
ILMN_1680740	0.000129629	0.000130942	0.000113032	0	0.000322	False	HOXA1; homeobox
ILMN_1690951	0.000112764	0.000130906	0.000113158	0	0.000334528	False	HIPK1; homeodomain interacting protein kinase
ILMN_1753524	0.000164687	0.000130904	0.000166549	0	0.000520604	False	H2AC4; H2A clustered histone
ILMN_2216852	0.000116664	0.000130698	0.000110021	0	0.00028298	False	PGK1; phosphoglycerate kinase
ILMN_1681857	0.000138707	0.000130617	0.000161046	0	0.000514972	False	MYL7; myosin light chain
ILMN_1715815	0.000259689	0.000130546	0.000306633	0	0.000826361	False	CYFIP1; cytoplasmic FMR1 interacting protein	2.41859e-05
ILMN_1753884	0.000117718	0.000130254	0.00010055	0	0.000263933	False	OR13J1; olfactory receptor family 13 subfamily J member
ILMN_1678165	0.000111042	0.000130103	9.62674e-05	0	0.00021329	False	LSM7; LSM7 homolog
ILMN_2175912	0.000142555	0.000130078	0.000128599	0	0.000325363	False	ITGB2; integrin subunit beta
ILMN_2337880	0.000172878	0.000129974	0.000178639	0	0.000423524	False	NRG2; neuregulin
ILMN_1754121	0.000118371	0.000129615	0.000116749	0	0.000328842	False	CSK; C-terminal Src
ILMN_1768930	0.000224756	0.000129583	0.000266473	0	0.000763703	False	U2AF2; U2 small nuclear RNA auxiliary factor	0.0130151
ILMN_1683415	0.000154451	0.000129517	0.000159401	0	0.000409004	False	CAMK2D; calcium/calmodulin dependent protein kinase II
ILMN_1719032	0.000565715	0.000129176	0.000811272	0	0.00250972	False	LSM3; LSM3 homolog	3.47738e-07
ILMN_1809034	0.000229728	0.000129173	0.000378206	0	0.00123898	False	GATC; glutamyl-tRNA amidotransferase subunit
ILMN_1728107	0.000131225	0.000129049	0.00010304	0	0.000259611	False	GNG7; G protein subunit gamma
ILMN_1703531	0.000223932	0.000129004	0.000298727	0	0.000925956	False	S1PR3; sphingosine-1-phosphate receptor	0.0108558
ILMN_1752681	0.000139357	0.000128681	0.000143254	0	0.000378383	False	NPBWR1; neuropeptides B and W receptor
ILMN_1661554	0.000252061	0.00012859	0.000259163	0	0.000639796	False	DIAPH1; diaphanous related formin	0.000339869
ILMN_1698404	0.000185599	0.000128521	0.000217667	0	0.00067006	False	ERN1; endoplasmic reticulum to nucleus signaling	0.00236503
ILMN_1701621	0.000177339	0.000127776	0.000175536	0	0.000445234	False	SCO2; synthesis of cytochrome C oxidase
ILMN_1732885	0.000271216	0.000127698	0.000338097	0	0.000974706	False	SLX4; SLX4 structure-specific endonuclease	0.0041879
ILMN_1658926	0.000165864	0.000127475	0.000196845	0	0.00056353	False	NOTCH3; notch receptor
ILMN_1709870	0.000193977	0.000127472	0.000199668	0	0.00052153	False	HES2; hes family bHLH transcription factor	0.0110583
ILMN_1789702	0.000223271	0.000127447	0.000255722	0	0.000640083	False	GBE1; 1	0.00185171
ILMN_1713129	0.000218925	0.000127436	0.000280231	0	0.000883719	False	TTF1; transcription termination factor	0.0186008
ILMN_1695506	0.000106054	0.000127273	7.47289e-05	0	0.000212029	False	DKK2; dickkopf WNT signaling pathway inhibitor
ILMN_1787257	0.00013046	0.000127267	0.00013589	0	0.000400559	False	GLP1R; glucagon like peptide 1
ILMN_1784633	0.000164908	0.000127205	0.000188481	0	0.000554336	False	CHRNG; cholinergic receptor nicotinic gamma
ILMN_1747911	0.000248264	0.000127182	0.000301424	0	0.000818731	False	CDK1; cyclin dependent kinase	0.0337828
ILMN_1674243	0.000133923	0.000126995	0.000139966	0	0.000384413	False	TFRC; transferrin
ILMN_1752099	0.000116209	0.000126289	0.000102468	0	0.000303771	False	CYP11B2; cytochrome P450 family 11 subfamily B member
ILMN_1776464	0.000144527	0.000126257	0.00014176	0	0.000435584	False	PARP4; poly(ADP-ribose) polymerase family member
ILMN_1690473	0.000144136	0.000125974	0.000169636	0	0.000538702	False	NFKBIB; NFKB inhibitor
ILMN_1810992	0.000143127	0.000125907	0.000146079	0	0.000429157	False	CAD; carbamoyl-phosphate synthetase 2
ILMN_1722218	0.000180265	0.000125797	0.000225465	0	0.000761833	False	MBOAT7; membrane bound O-acyltransferase domain containing	0.0356514
ILMN_2251279	0.000198172	0.000125655	0.000250858	0	0.000752353	False	WDR45; WD repeat domain	0.0414006
ILMN_1769633	0.000233685	0.000125563	0.000311324	0	0.000878827	False	CTSO; cathepsin	0.000359564
ILMN_1712432	0.000144339	0.00012524	0.000154571	0	0.000396735	False	PSMD2; proteasome 26S subunit ubiquitin receptor
ILMN_1755937	0.000163213	0.000125052	0.000185418	0	0.000536902	False	ANXA2; annexin	0.000581628
ILMN_1652392	0.000163157	0.00012495	0.000155528	0	0.000463936	False	DCHS2; dachsous cadherin-related
ILMN_1804531	0.000132782	0.000124829	0.00013707	0	0.00039168	False	CLDN6; claudin
ILMN_1728844	0.000300554	0.000124805	0.000382561	0	0.00104743	False	PTPRN2; protein tyrosine phosphatase receptor type	0.00123458
ILMN_2147435	0.000163228	0.000124714	0.000197611	0	0.000599112	False	MAN2A1; mannosidase alpha class 2A member
ILMN_1699384	0.000133169	0.000124574	0.00013891	0	0.000454268	False	PPP2R5D; protein phosphatase 2 regulatory subunit	0.00597332
ILMN_1781149	0.000152041	0.000124523	0.000147739	0	0.000452297	False	INMT; indolethylamine
ILMN_2339192	0.000145652	0.000124493	0.000129772	0	0.000365105	False	HMGCLL1; 3-hydroxy-3-methylglutaryl-CoA lyase like
ILMN_1658807	0.000148647	0.000124168	0.000134523	0	0.000368758	False	HMOX2; heme oxygenase
ILMN_2209748	0.00023133	0.000124139	0.000371222	0	0.00121781	False	DERL1; derlin
ILMN_1776519	0.000207569	0.000123898	0.000228179	0	0.000563091	False	RAP1GAP; RAP1 GTPase activating
ILMN_2171295	0.000244167	0.00012375	0.000268722	0	0.000784887	False	CDK14; cyclin dependent kinase
ILMN_1789826	0.000166723	0.000123532	0.000218937	0	0.000724959	False	OR51B6; olfactory receptor family 51 subfamily B member
ILMN_1728121	0.000161472	0.00012351	0.000134117	0	0.00037984	False	OR10R2; olfactory receptor family 10 subfamily R member
ILMN_2115340	0.000139026	0.000123473	0.000124981	0	0.000373534	False	H4C14; H4 clustered histone
ILMN_1801408	9.84418e-05	0.000123361	8.96615e-05	0	0.000207116	False	GABRA4; gamma-aminobutyric acid type A receptor subunit
ILMN_1687052	0.0001292	0.000123015	0.000127821	0	0.000404511	False	PAX5; paired box
ILMN_1678808	0.000192709	0.000122874	0.000252842	0	0.000777765	False	ATG14; autophagy related	0.00162681
ILMN_1804339	0.000142411	0.000122859	0.000152663	0	0.000428377	False	CAMK1G; calcium/calmodulin dependent protein kinase
ILMN_2117623	0.000193496	0.000122705	0.000227951	0	0.000621197	False	PLXNC1; plexin	0.000977967
ILMN_1678831	0.000174244	0.000122665	0.000181936	0	0.000408274	False	GCC2; GRIP and coiled-coil domain containing
ILMN_1714327	0.000127917	0.000122407	0.000137623	0	0.000399172	False	SETD1A; SET domain containing 1A
ILMN_2374687	0.000137415	0.000122271	0.000128559	0	0.000328771	False	PTPN13; protein tyrosine phosphatase non-receptor type
ILMN_1748254	0.000121163	0.000122196	0.000123628	0	0.000310648	False	ZNF714; zinc finger protein
ILMN_1742922	0.000164385	0.000121781	0.000170353	0	0.000439339	False	PRIM2; DNA primase subunit
ILMN_1654540	0.000182311	0.000121606	0.000223818	0	0.000724522	False	SEMA6D; semaphorin
ILMN_1735979	0.00027088	0.000121593	0.000336719	0	0.000893926	False	BCKDHA; branched chain keto acid dehydrogenase E1 subunit	0.00305376
ILMN_1717706	0.000120919	0.000121353	0.000112717	0	0.000333524	False	PLK2; polo like kinase
ILMN_1737738	0.000137167	0.000121322	0.000123152	0	0.000350738	False	NDUFA12; NADH:ubiquinone oxidoreductase subunit
ILMN_1703852	0.00017335	0.000121267	0.000235053	0	0.000714669	False	EFNB2; ephrin
ILMN_1681503	0.000119802	0.000121241	0.000135791	0	0.00042909	False	MCM2; minichromosome maintenance complex component	0.0330151
ILMN_1713807	0.000123719	0.000121165	0.000121687	0	0.000324645	False	MAN1C1; mannosidase alpha class 1C member
ILMN_2362122	0.000152725	0.000121156	0.000139638	0	0.000380574	False	AP3M1; adaptor related protein complex 3 subunit mu	0.0199131
ILMN_1658632	0.000173395	0.000121134	0.000221554	0	0.00067033	False	NLRP7; NLR family pyrin domain containing	0.0187594
ILMN_2181445	0.000131782	0.000121093	0.000124546	0	0.000350166	False	BCL2L13; BCL2 like
ILMN_1785202	0.000136945	0.000121088	0.00012871	0	0.000325454	False	STAT4; signal transducer and activator of transcription
ILMN_1774287	0.000137561	0.000120911	0.000137109	0	0.000399772	False	CFB; complement factor
ILMN_2406106	0.000126026	0.000120677	0.000134512	0	0.000442201	False	CACNB2; calcium voltage-gated channel auxiliary subunit beta
ILMN_1702696	0.000118727	0.000120408	0.000130181	0	0.000405662	False	AKR7L; aldo-keto reductase family 7 like
ILMN_2124082	0.000204851	0.000120261	0.000232574	0	0.000604327	False	PPP2R5B; protein phosphatase 2 regulatory subunit	0.00370175
ILMN_1760320	0.000275399	0.000120035	0.000380159	0	0.00114806	False	GNB1; G protein subunit beta	0.0144582
ILMN_1747824	0.000183097	0.000119893	0.000208638	0	0.000691076	False	ZNF85; zinc finger protein
ILMN_2106380	0.00013785	0.000119886	0.000140865	0	0.00035123	False	TNFSF15; TNF superfamily member
ILMN_2364574	0.000185725	0.000119827	0.00025365	0	0.000801705	False	MAPK8; mitogen-activated protein kinase
ILMN_1658257	0.000124122	0.000119755	0.000122333	0	0.00035934	False	ABCB5; ATP binding cassette subfamily B member
ILMN_1678655	0.000142069	0.000119753	0.000114796	0	0.000328002	False	PNLIPRP3; pancreatic lipase related protein
ILMN_1711736	0.000137411	0.000119431	0.000109455	0	0.000384504	False	ADCYAP1R1; ADCYAP receptor type
ILMN_1700681	0.000177187	0.000119427	0.000207289	0	0.000581283	False	CD99L2; CD99 molecule like	0.000360486
ILMN_1751689	0.000139889	0.000119418	0.000152979	0	0.000410729	False	CHRM1; cholinergic receptor muscarinic
ILMN_1755369	0.000118959	0.000119392	0.00012233	0	0.000345825	False	RAB3A; RAB3A
ILMN_1764873	0.000213327	0.00011937	0.00023325	0	0.000702393	False	ELAVL1; ELAV like RNA binding protein
ILMN_1745471	0.000266899	0.000119322	0.000305887	0	0.000765531	False	IRF9; interferon regulatory factor	0.000157438
ILMN_1658636	0.000194918	0.000119301	0.00022558	0	0.000686567	False	MRE11; MRE11 homolog
ILMN_1703749	0.000191854	0.00011921	0.000278252	0	0.000908576	False	OR5T3; olfactory receptor family 5 subfamily T member	0.014397
ILMN_1740426	0.000140943	0.000119007	0.000144071	0	0.000439904	False	RASD1; ras related dexamethasone induced
ILMN_2219038	0.000136761	0.000118895	0.00016689	0	0.000531436	False	OR8J3; olfactory receptor family 8 subfamily J member
ILMN_1659063	0.000126151	0.000118854	0.000120026	0	0.000274263	False	OR51G1; olfactory receptor family 51 subfamily G member	0.0451894
ILMN_1677440	0.000232454	0.00011875	0.000285859	0	0.000849803	False	ATP6AP2; ATPase H+ transporting accessory protein
ILMN_2350801	0.000163633	0.000118688	0.000169655	0	0.000431201	False	SLC25A29; solute carrier family 25 member	0.0166737
ILMN_1732251	0.000214008	0.000118611	0.000323606	0	0.00106011	False	OR10G9; olfactory receptor family 10 subfamily G member
ILMN_1681721	0.000328693	0.000118456	0.000532947	0	0.00170288	False	OASL; 2'-5'-oligoadenylate synthetase	0.00728147
ILMN_2405684	0.000198804	0.000118384	0.000285162	0	0.000898378	False	BIRC3; baculoviral IAP repeat containing
ILMN_1771026	0.000186402	0.000118315	0.000202353	0	0.000524697	False	GARS1; glycyl-tRNA synthetase
ILMN_1746171	0.000151839	0.000118113	0.00016372	0	0.000463366	False	MACROH2A1; macroH2A.1	0.000899724
ILMN_1775925	0.000338835	0.000117949	0.000485603	0	0.00150944	False	H2BC10; H2B clustered histone	0.000923087
ILMN_1738033	0.000186077	0.00011763	0.000233295	0	0.0007618	False	OR2T33; olfactory receptor family 2 subfamily T member
ILMN_1672693	0.000160991	0.000117614	0.00016819	0	0.000469926	False	IGSF11; immunoglobulin superfamily member
ILMN_2113490	0.000124019	0.000117379	0.000122078	0	0.000286735	False	NTN4; netrin
ILMN_1812403	0.00021297	0.00011735	0.00026664	0	0.000801192	False	BCAP31; B cell receptor associated protein
ILMN_1659564	0.000237457	0.000117217	0.00033227	0	0.00103653	False	SEC61A1; SEC61 translocon subunit alpha	0.00600083
ILMN_1667626	0.000145745	0.000117116	0.00015543	0	0.000432683	False	EGLN3; egl-9 family hypoxia inducible factor
ILMN_2053679	0.000130393	0.000117034	0.000136625	0	0.000367431	False	ACADM; acyl-CoA dehydrogenase medium	0.0024224
ILMN_1678054	0.000188216	0.000117024	0.000214778	0	0.000572379	False	TRIM21; tripartite motif containing	1.41514e-05
ILMN_1734231	0.000195584	0.000116975	0.000191215	0	0.000580974	False	DDOST; dolichyl-diphosphooligosaccharide--protein glycosyltransferase non-catalytic	0.0361824
ILMN_1742410	0.000168604	0.000116932	0.000219747	0	0.000606245	False	BCL2L1; BCL2 like
ILMN_1700432	0.000157746	0.000116884	0.000176213	0	0.000530407	False	ITPKB; inositol-trisphosphate 3-kinase	0.0467872
ILMN_1812073	0.000149309	0.000116879	0.000166146	0	0.000456385	False	ATP6V1B1; ATPase H+ transporting V1 subunit
ILMN_1784967	0.000137819	0.000116776	0.000119092	0	0.000368976	False	EPB41L4B; erythrocyte membrane protein band 4.1 like
ILMN_1696827	0.000131903	0.000116769	0.000130743	0	0.00038292	False	PARS2; prolyl-tRNA synthetase 2
ILMN_1751338	0.000130914	0.000116596	0.000130335	0	0.00032982	False	NUP133; nucleoporin	0.00123458
ILMN_1802205	0.000123779	0.000116491	9.07892e-05	0	0.000277986	False	RHOB; ras homolog family member
ILMN_1811443	0.000127908	0.000116487	0.000147429	0	0.000446052	False	AVP; arginine
ILMN_1717326	0.000196725	0.000116291	0.000277361	0	0.000872507	False	SLC29A3; solute carrier family 29 member	0.0071497
ILMN_1694634	0.000110862	0.00011629	6.88982e-05	0	0.000251833	False	MOGAT3; monoacylglycerol O-acyltransferase
ILMN_1806725	9.73787e-05	0.000116065	7.92271e-05	0	0.000199722	False	PDCD1; programmed cell death
ILMN_1690693	0.000186647	0.000115936	0.000199253	0	0.000610856	False	CTPS2; CTP synthase	0.00534813
ILMN_1758418	0.000174575	0.000115497	0.000207336	0	0.000579875	False	TNFSF13B; TNF superfamily member	0.000205179
ILMN_1800512	0.000145434	0.000115025	0.000147818	0	0.000430648	False	HMOX1; heme oxygenase	1.8891e-05
ILMN_1664047	0.000265478	0.000114821	0.000336462	0	0.00104528	False	CACNA1E; calcium voltage-gated channel subunit alpha1	0.000164164
ILMN_1788928	0.000151742	0.000114779	0.000236356	0	0.000785682	False	ABCB9; ATP binding cassette subfamily B member	0.000143373
ILMN_1709796	0.000129672	0.000114775	0.000133914	0	0.000351539	False	AGXT; alanine--glyoxylate
ILMN_1658917	0.000101933	0.000114708	0.000101998	0	0.000299651	False	SLC1A1; solute carrier family 1 member
ILMN_1739813	0.000149555	0.000114634	0.000189168	0	0.000629567	False	HYAL1; hyaluronidase
ILMN_1738819	0.000309256	0.000114467	0.000499175	0	0.0015752	False	EFTUD2; elongation factor Tu GTP binding domain containing	0.00360014
ILMN_1758281	0.000143947	0.000114438	0.000171334	0	0.000486032	False	CALCRL; calcitonin receptor like	0.0386731
ILMN_1702837	0.000119011	0.000114222	0.000120947	0	0.000280612	False	PSMD1; proteasome 26S subunit
ILMN_2080611	0.000193471	0.000114206	0.000210094	0	0.000588365	False	PDSS1; decaprenyl diphosphate synthase subunit	0.00212672
ILMN_1770247	0.000147168	0.000114196	0.000187553	0	0.000623009	False	HOXA10; homeobox
ILMN_2112915	0.000190892	0.000114155	0.000228243	0	0.000654369	False	DRD4; dopamine receptor
ILMN_1728067	0.00016566	0.000113995	0.000184624	0	0.000571046	False	OR2F1; olfactory receptor family 2 subfamily F member
ILMN_2197381	0.000154811	0.000113863	0.000172067	0	0.000410723	False	PCK1; phosphoenolpyruvate carboxykinase
ILMN_1772455	0.000212059	0.000113659	0.00028575	0	0.000856011	False	HDAC3; histone deacetylase
ILMN_1695025	0.000240332	0.000113596	0.000321047	0	0.000912696	False	CD2; CD2	0.000335574
ILMN_2221014	0.000159133	0.000113552	0.000166082	0	0.000413751	False	BAG4; BAG cochaperone
ILMN_1737695	0.00013142	0.000113429	0.000137766	0	0.000350796	False	PDGFB; platelet derived growth factor subunit
ILMN_1665761	0.00016066	0.000113413	0.000180667	0	0.00046209	False	BCL11B; BCL11 transcription factor	0.00466689
ILMN_1682233	0.000134735	0.000113393	0.000146174	0	0.000410418	False	ESCO1; establishment of sister chromatid cohesion N-acetyltransferase
ILMN_2369682	0.000134874	0.000113276	0.000146977	0	0.000417617	False	HNRNPA2B1; heterogeneous nuclear ribonucleoprotein
ILMN_1799073	0.000168242	0.000113059	0.000178061	0	0.00046788	False	GRIK4; glutamate ionotropic receptor kainate type subunit
ILMN_1658143	0.000168422	0.000113042	0.000178065	0	0.000421846	False	RFC3; replication factor C subunit	0.00325719
ILMN_1791436	0.000117853	0.000112997	0.000150631	0	0.000497093	False	EZH1; enhancer of zeste 1 polycomb repressive complex 2
ILMN_1679115	0.000128318	0.00011299	0.000120898	0	0.000357704	False	TPH1; tryptophan hydroxylase
ILMN_1727402	0.000111067	0.000112929	0.000122516	0	0.000385653	False	HCLS1; hematopoietic cell-specific Lyn substrate
ILMN_1664798	0.000184827	0.000112904	0.000223412	0	0.000676779	False	GRHPR; glyoxylate and hydroxypyruvate	0.00726113
ILMN_1795678	0.000169014	0.000112534	0.000265434	0	0.000879608	False	POLR3C; RNA polymerase III subunit
ILMN_1735220	0.000129385	0.000112515	0.000124345	0	0.000363292	False	CAV2; caveolin
ILMN_1718990	0.000113952	0.000112421	0.000102031	0	0.00030823	False	NFRKB; nuclear factor related to kappaB binding
ILMN_1683811	0.000101683	0.000112398	0.000103149	0	0.000301606	False	TNPO3; transportin
ILMN_1675788	0.000111576	0.000112246	0.000102977	0	0.000270153	False	ZNF175; zinc finger protein
ILMN_1768575	0.000109816	0.000112206	0.000107169	0	0.000267006	False	SFTPD; surfactant protein	0.000853122
ILMN_1691355	0.000152711	0.000112075	0.000172192	0	0.000441348	False	HHATL; hedgehog acyltransferase
ILMN_1679389	0.000116699	0.000112002	0.000105574	0	0.000299138	False	ZFP57; ZFP57 zinc finger	0.0111446
ILMN_2212999	0.000148564	0.00011197	0.000200715	0	0.000675953	False	KIF5C; kinesin family member
ILMN_2062001	0.000155498	0.00011179	0.000189966	0	0.000626588	False	HOOK3; hook microtubule tethering protein	0.0024212
ILMN_2230862	0.000131942	0.000111537	0.000130881	0	0.000408358	False	GYG1; glycogenin
ILMN_1652198	0.000220198	0.000111461	0.000291295	0	0.000860633	False	CCM2; CCM2 scaffold	8.00802e-05
ILMN_1701269	0.000186117	0.000111319	0.000288699	0	0.000944787	False	ATP5F1C; ATP synthase F1 subunit	0.00341716
ILMN_2275396	0.000193415	0.000111304	0.000247629	0	0.000709626	False	ADORA1; adenosine A1	0.00210252
ILMN_1753329	0.000119773	0.000111269	0.000123785	0	0.000320254	False	PTCH2; patched
ILMN_1663390	0.000102264	0.000111153	9.85855e-05	0	0.00023788	False	CDC20; cell division cycle
ILMN_1716895	0.000141445	0.000111135	0.000146864	0	0.000367747	False	RPA3; replication protein
ILMN_1736585	8.6769e-05	0.000111055	8.17626e-05	0	0.000227681	False	TMED10; transmembrane p24 trafficking protein	0.00266538
ILMN_1751330	0.000187759	0.000110974	0.000193002	0	0.000503562	False	RBCK1; RANBP2-type and C3HC4-type zinc finger containing	0.00261712
ILMN_1663954	0.000249711	0.000110959	0.000321549	0	0.000922651	False	NELFCD; negative elongation factor complex member	0.00462679
ILMN_2404182	0.000176967	0.00011086	0.000270893	0	0.000895465	False	DUOX1; dual oxidase
ILMN_2157441	0.000343953	0.000110702	0.000432086	0	0.00122777	False	HLA-DRA; major histocompatibility complex	1.63326e-05
ILMN_1807074	0.000196878	0.000110641	0.00032663	0	0.00106761	False	MIF; macrophage migration inhibitory
ILMN_1775380	0.000197362	0.000110621	0.000245991	0	0.000626237	False	SMOX; spermine	0.00216545
ILMN_2399919	0.000121485	0.000110603	0.000112962	0	0.000318772	False	MLXIPL; MLX interacting protein
ILMN_1664525	0.000130276	0.000110594	0.00015737	0	0.000478313	False	P2RY13; purinergic receptor
ILMN_2105983	0.000118243	0.000110578	0.000135845	0	0.000422059	False	XRCC5; X-ray repair cross complementing
ILMN_2177413	0.000118105	0.000110481	0.000125996	0	0.000348251	False	TBL3; transducin beta like
ILMN_1766320	0.000131623	0.000110443	0.00012882	0	0.000384059	False	IL3; interleukin
ILMN_1773395	0.000126159	0.000110367	0.000127471	0	0.000386189	False	RDH5; retinol dehydrogenase
ILMN_1773561	0.000161639	0.000110275	0.000182921	0	0.000444045	False	RAP2C; RAP2C	0.00305376
ILMN_1815885	0.00012188	0.000110235	0.000121344	0	0.000313356	False	ZNF112; zinc finger protein
ILMN_1781155	0.000145435	0.000110147	0.000143168	0	0.000409675	False	LYN; LYN proto-oncogene	0.00963592
ILMN_1762410	0.000152514	0.000110026	0.000148547	0	0.000368105	False	SLC22A2; solute carrier family 22 member
ILMN_1781700	0.000238452	0.00010994	0.000302809	0	0.000810111	False	IL18R1; interleukin 18 receptor
ILMN_1651346	0.000198141	0.000109853	0.00023662	0	0.00064077	False	TICAM2; TIR domain containing adaptor molecule	0.000135149
ILMN_2331525	0.000148936	0.000109817	0.000170865	0	0.000471572	False	PRKD2; protein kinase
ILMN_1815634	0.000159158	0.000109785	0.000177542	0	0.000480365	False	COX4I2; cytochrome c oxidase subunit
ILMN_1758104	0.000137466	0.00010969	0.000156666	0	0.000464508	False	PRPS2; phosphoribosyl pyrophosphate synthetase	0.00165219
ILMN_1759910	0.000124386	0.000109515	0.000132321	0	0.000291647	False	SERPINA5; serpin family A member
ILMN_2116366	0.00019629	0.000109511	0.00023274	0	0.000558275	False	RPL12; ribosomal protein
ILMN_1783285	0.000101568	0.000109354	8.34122e-05	0	0.00024794	False	CTPS1; CTP synthase	0.0041291
ILMN_1685631	0.000152423	0.000109268	0.000174304	0	0.000545537	False	MAU2; MAU2 sister chromatid cohesion	0.00584999
ILMN_1751904	0.000113543	0.000109192	0.000116266	0	0.000325669	False	EDNRB; endothelin receptor type
ILMN_1796962	0.000107949	0.000109135	0.000111432	0	0.000310927	False	PPP3R1; protein phosphatase 3 regulatory subunit B
ILMN_1810852	0.000128297	0.000109054	0.000133656	0	0.000329016	False	LAMC1; laminin subunit gamma
ILMN_2102515	0.000227913	0.000109041	0.000286749	0	0.000842344	False	PGAM4; phosphoglycerate mutase family member	0.000806897
ILMN_1772242	0.000172778	0.000109033	0.000193942	0	0.000511234	False	TRPC5; transient receptor potential cation channel subfamily C member
ILMN_1696845	0.000133251	0.000108982	0.000144584	0	0.000388568	False	ARHGAP35; Rho GTPase activating protein
ILMN_2049672	9.40503e-05	0.000108868	9.14873e-05	0	0.000247547	False	ANO3; anoctamin
[truncated: 7,247 more rows]

## Sheet: Supp. Table S5
	mean	median	std	min	max	over threshold	names	limma
[truncated: 8,043 more rows]

[truncated: 16 more sheets: Supp. Table S6, Supp. Table S7, Supp. Table S8, Supp. Table S9, Supp. Table S10, Supp. Table S11, Supp. Table S12, Supp. Table S13, Supp. Table S14, Supp. Table S15, Supp. Table S16, Supp. Table S17, Supp. Table S18, Supp. Table S19, Supp. Table S20, Supp. Table S21]
